# Supplementary material for: 2,3-Dibromo-3-(2-bromo­phen­yl)-1-(3-phenyl­sydnon-4-yl)propan-1-one
Source: Acta Crystallogr Sect E Struct Rep Online. 2010 Nov 6;66(Pt 12):o3094. doi: 10.1107/S1600536810044776 (PMC3011624; doi:10.1107/S1600536810044776)
Supplement: Supplementary file 1 [file e-66-o3094-sup1.cif]

##############################################################################
###                                                                        ###
###        Electronic paper (Acta Crystallographica Section E)             ###
###                                                                        ###
##############################################################################
#                                                                            #
# This CIF contains the data in a paper accepted for publication in Acta     #
# Crystallographica Section E. It conforms to the requirements of Notes      #
# for Authors for Section E, and has been peer reviewed under the auspices   #
# of the IUCr Commission on Journals.                                        #
#                                                                            #
# Full details of the Crystallographic Information File format               #
# are given in the paper "The Crystallographic Information File (CIF):       #
# a New Standard Archive File for Crystallography" by S. R. Hall, F. H.      #
# Allen and I. D. Brown [Acta Cryst. (1991), A47, 655-685].                  #
#                                                                            #
# The current version of the core CIF dictionary is obtainable from          #
# ftp://ftp.iucr.org/pub/cif_core.dic. The current version number is 2.4.    #
#                                                                            #
# Software is freely available for graphical display of the structure(s) in  #
# this CIF.  For information consult the CIF home page http://www.iucr.org/  #
# cif/home.html                                                              #
#                                                                            #
# This file may be used for bona fide research purposes within the           #
# scientific community so long as proper attribution is given to the journal # 
# article from which it was obtained.                                        #
#                                                                            #
##############################################################################
                                             
data_global
_audit_creation_method     'form.cif (version 2.0)'
_journal_data_validation_number     ?
_journal_date_recd_electronic     2010-10-29
_journal_date_accepted     2010-11-02
_journal_name_full     'Acta Crystallographica, Section E'
_journal_year     2010
_journal_volume     66
_journal_issue     12
_journal_page_first     o3094
_journal_page_last     o3094
_journal_paper_category     QO
_journal_coeditor_code     HB5718
_publ_contact_author_name     'Professor Fun, Hoong-Kun'
_publ_contact_author_address
;
X-ray Crystallography Unit
School of Physics
Universiti Sains Malaysia
11800 USM, Penang
Malaysia
;
_publ_contact_author_email     hkfun@usm.my
_publ_contact_author_fax     '604 6579150'
_publ_contact_author_phone     '604 6533652'
_publ_section_title
;
2,3-Dibromo-3-(2-bromophenyl)-1-(3-phenylsydnon-4-yl)propan-1-one
;
loop_
    _publ_author_name
    _publ_author_footnote
    _publ_author_address
    'Hoong-Kun Fun'
;
Thomson Reuters ResearcherID: A-3561-2009.
;
;
X-ray Crystallography Unit
School of Physics
Universiti Sains Malaysia
11800 USM, Penang
Malaysia
;
    'Madhukar Hemamalini' ?
;
X-ray Crystallography Unit
School of Physics
Universiti Sains Malaysia
11800 USM, Penang
Malaysia
;
    'Nithinchandra' ?
;
Department of Studies in Chemistry
Mangalore University
Mangalagangotri
Mangalore 574 199
India
;
    'Balakrishna Kalluraya' ?
;
Department of Studies in Chemistry
Mangalore University
Mangalagangotri
Mangalore 574 199
India
;
data_I
_audit_creation_method     SHELXL97
_chemical_name_systematic
;
2,3-Dibromo-3-(2-bromophenyl)-1-(5-oxido-3-phenyl-1,2,3-oxadiazol-3-
ium-4-yl)propan-1-one
;
_chemical_name_common
;
2,3-Dibromo-3-(2-bromophenyl)-1-(3-phenylsydnon-4-yl)propan-1-one
;
_chemical_formula_moiety     'C17 H11 Br3 N2 O3'
_chemical_formula_sum     'C17 H11 Br3 N2 O3'
_chemical_formula_iupac     'C17 H11 Br3 N2 O3'
_chemical_formula_weight     531.01
_chemical_melting_point     ?
_symmetry_cell_setting     monoclinic
_symmetry_space_group_name_H-M     'C 2/c'
_symmetry_space_group_name_Hall     '-C 2yc'
loop_
    _symmetry_equiv_pos_as_xyz
    'x, y, z'
    '-x, y, -z+1/2'
    'x+1/2, y+1/2, z'
    '-x+1/2, y+1/2, -z+1/2'
    '-x, -y, -z'
    'x, -y, z-1/2'
    '-x+1/2, -y+1/2, -z'
    'x+1/2, -y+1/2, z-1/2'
_cell_length_a     29.0105(16)
_cell_length_b     7.2271(4)
_cell_length_c     17.7209(9)
_cell_angle_alpha     90.00
_cell_angle_beta     102.591(2)
_cell_angle_gamma     90.00
_cell_volume     3626.0(3)
_cell_formula_units_Z     8
_cell_measurement_reflns_used     9996
_cell_measurement_theta_min     2.36
_cell_measurement_theta_max     32.08
_cell_measurement_temperature     100.00(10)
_exptl_crystal_description     block
_exptl_crystal_colour     colourless
_exptl_crystal_size_max     0.41
_exptl_crystal_size_mid     0.17
_exptl_crystal_size_min     0.12
_exptl_crystal_density_diffrn     1.945
_exptl_crystal_density_meas     ?
_exptl_crystal_density_method     'not measured'
_exptl_crystal_F_000     2048
_exptl_absorpt_coefficient_mu     6.694
_exptl_absorpt_correction_type     multi-scan
_exptl_absorpt_process_details     '(SADABS; Bruker, 2009)'
_exptl_absorpt_correction_T_min     0.169
_exptl_absorpt_correction_T_max     0.503
_exptl_special_details
;
The crystal was placed in the cold stream of an Oxford Cryosystems Cobra
open-flow nitrogen cryostat (Cosier & Glazer, 1986) operating at
100.0(1) K.
;
_diffrn_ambient_temperature     100.00(10)
_diffrn_radiation_type     MoK\a
_diffrn_radiation_wavelength     0.71073
_diffrn_radiation_source     'fine-focus sealed tube'
_diffrn_radiation_monochromator     graphite
_diffrn_measurement_device_type     'Bruker APEXII DUO CCD'
_diffrn_measurement_method     '\f and \w'
_diffrn_detector_area_resol_mean     .
_diffrn_reflns_number     44623
_diffrn_reflns_av_R_equivalents     0.0400
_diffrn_reflns_av_sigmaI/netI     0.0266
_diffrn_reflns_theta_min     2.36
_diffrn_reflns_theta_max     32.54
_diffrn_reflns_theta_full     32.54
_diffrn_measured_fraction_theta_max     0.996
_diffrn_measured_fraction_theta_full     0.996
_diffrn_reflns_limit_h_min     -43
_diffrn_reflns_limit_h_max     43
_diffrn_reflns_limit_k_min     -10
_diffrn_reflns_limit_k_max     10
_diffrn_reflns_limit_l_min     -26
_diffrn_reflns_limit_l_max     26
_diffrn_standards_number     0
_diffrn_standards_interval_count     .
_diffrn_standards_interval_time     .
_diffrn_standards_decay_%     ?
_refine_special_details
;
 Refinement of F^2^ against ALL reflections.  The weighted R-factor wR and
 goodness of fit S are based on F^2^, conventional R-factors R are based
 on F, with F set to zero for negative F^2^. The threshold expression of
 F^2^ > 2\s(F^2^) is used only for calculating R-factors(gt) etc. and is
 not relevant to the choice of reflections for refinement.  R-factors based
 on F^2^ are statistically about twice as large as those based on F, and R-
 factors based on ALL data will be even larger.
;
_reflns_number_total     6547
_reflns_number_gt     5223
_reflns_threshold_expression     I>2\s(I)
_refine_ls_structure_factor_coef     Fsqd
_refine_ls_matrix_type     full
_refine_ls_R_factor_all     0.0404
_refine_ls_R_factor_gt     0.0266
_refine_ls_wR_factor_gt     0.0788
_refine_ls_wR_factor_ref     0.0990
_refine_ls_goodness_of_fit_ref     1.042
_refine_ls_restrained_S_all     1.042
_refine_ls_number_reflns     6547
_refine_ls_number_parameters     277
_refine_ls_number_restraints     3
_refine_ls_hydrogen_treatment     constr
_refine_ls_weighting_scheme     calc
_refine_ls_weighting_details
               'calc w = 1/[\s^2^(Fo^2^)+(0.0647P)^2^] where P=(Fo^2^+2Fc^2^)/3'
_atom_sites_solution_hydrogens     geom
_atom_sites_solution_primary     direct
_atom_sites_solution_secondary     difmap
_refine_ls_shift/su_max     0.002
_refine_ls_shift/su_mean     0.000
_refine_diff_density_max     0.712
_refine_diff_density_min     -0.934
_refine_ls_extinction_method     none
_refine_ls_extinction_coef     ?
loop_
    _atom_type_symbol
    _atom_type_description
    _atom_type_scat_dispersion_real
    _atom_type_scat_dispersion_imag
    _atom_type_scat_source
    'C' 'C' 0.0033 0.0016
                         'International Tables Vol C Tables 4.2.6.8 and 6.1.1.4'
    'H' 'H' 0.0000 0.0000
                         'International Tables Vol C Tables 4.2.6.8 and 6.1.1.4'
    'N' 'N' 0.0061 0.0033
                         'International Tables Vol C Tables 4.2.6.8 and 6.1.1.4'
    'O' 'O' 0.0106 0.0060
                         'International Tables Vol C Tables 4.2.6.8 and 6.1.1.4'
    'Br' 'Br' -0.2901 2.4595
                         'International Tables Vol C Tables 4.2.6.8 and 6.1.1.4'
_computing_data_collection     'APEX2 (Bruker, 2009)'
_computing_cell_refinement     'SAINT (Bruker, 2009)'
_computing_data_reduction     'SAINT (Bruker, 2009)'
_computing_structure_solution     'SHELXTL (Sheldrick, 2008)'
_computing_structure_refinement     'SHELXTL (Sheldrick, 2008)'
_computing_molecular_graphics     'SHELXTL (Sheldrick, 2008)'
_computing_publication_material
;
SHELXTL (Sheldrick, 2008) and PLATON (Spek, 2009)
;
loop_
    _atom_site_type_symbol
    _atom_site_label
    _atom_site_fract_x
    _atom_site_fract_y
    _atom_site_fract_z
    _atom_site_U_iso_or_equiv
    _atom_site_adp_type
    _atom_site_calc_flag
    _atom_site_refinement_flags
    _atom_site_occupancy
    _atom_site_disorder_assembly
    _atom_site_disorder_group
    Br Br1A 0.18065(5) 0.8649(3) 0.50111(5) 0.0454(3) Uani d P 0.756(5) A 1
    Br Br2A 0.05273(10) 0.6884(4) 0.31021(14) 0.0294(3) Uani d P 0.756(5) A 1
    Br Br1B 0.0558(3) 0.7183(13) 0.3102(5) 0.0306(10) Uani d P 0.244(5) A 2
    Br Br2B 0.18785(8) 0.8021(5) 0.50059(16) 0.0347(4) Uani d P 0.244(5) A 2
    Br Br3 0.025545(10) 0.93718(3) 0.637488(15) 0.04917(9) Uani d . 1 . .
    O O1 0.13831(6) 1.30479(19) 0.24590(9) 0.0342(3) Uani d . 1 . .
    O O2 0.10960(7) 1.2493(2) 0.35316(11) 0.0456(4) Uani d . 1 . .
    O O3 0.17640(5) 0.7134(2) 0.32498(9) 0.0329(3) Uani d . 1 A .
    N N1 0.16750(5) 1.0430(2) 0.22747(8) 0.0231(3) Uani d . 1 . .
    N N2 0.16194(6) 1.2094(2) 0.19957(10) 0.0295(3) Uani d . 1 . .
    C C1 0.16918(7) 0.7495(3) 0.15957(12) 0.0312(4) Uani d . 1 . .
    H H1A 0.1397 0.7196 0.1689 0.037 Uiso calc R 1 . .
    C C2 0.19205(8) 0.6312(3) 0.11787(14) 0.0388(5) Uani d . 1 . .
    H H2A 0.1782 0.5190 0.0998 0.047 Uiso calc R 1 . .
    C C3 0.23549(8) 0.6801(3) 0.10321(13) 0.0384(5) Uani d . 1 . .
    H H3A 0.2504 0.6015 0.0745 0.046 Uiso calc R 1 . .
    C C4 0.25712(7) 0.8466(3) 0.13125(12) 0.0339(4) Uani d . 1 . .
    H H4A 0.2862 0.8783 0.1211 0.041 Uiso calc R 1 . .
    C C5 0.23519(6) 0.9649(3) 0.17425(11) 0.0278(3) Uani d . 1 . .
    H H5A 0.2494 1.0753 0.1940 0.033 Uiso calc R 1 . .
    C C6 0.19154(6) 0.9134(2) 0.18684(10) 0.0231(3) Uani d . 1 . .
    C C7 0.12899(8) 1.1883(3) 0.30537(13) 0.0322(4) Uani d . 1 . .
    C C8 0.14869(6) 1.0146(3) 0.29097(11) 0.0262(3) Uani d . 1 A .
    C C9 0.15335(7) 0.8457(3) 0.33621(12) 0.0289(4) Uani d . 1 . .
    C C10A 0.12988(9) 0.8495(3) 0.40719(15) 0.0244(5) Uani d P 0.756(5) A 1
    H H10A 0.1088 0.9566 0.4041 0.029 Uiso calc PR 0.756(5) A 1
    C C11A 0.10229(8) 0.6727(3) 0.40790(13) 0.0218(5) Uani d P 0.756(5) A 1
    H H11B 0.1231 0.5680 0.4038 0.026 Uiso calc PR 0.756(5) A 1
    C C12A 0.08001(10) 0.6399(3) 0.47605(16) 0.0222(5) Uani d P 0.756(5) A 1
    C C13A 0.06496(12) 0.7851(4) 0.51665(19) 0.0248(5) Uani d P 0.756(5) A 1
    H H13A 0.0679 0.9067 0.5012 0.030 Uiso calc PR 0.756(5) A 1
    C C14A 0.0457(2) 0.7482(9) 0.5796(3) 0.0265(10) Uani d P 0.756(5) A 1
    C C15A 0.0414(2) 0.5602(13) 0.6012(4) 0.0318(16) Uani d P 0.756(5) A 1
    H H15A 0.0292 0.5348 0.6445 0.038 Uiso calc PR 0.756(5) A 1
    C C16A 0.05400(18) 0.4211(8) 0.5623(3) 0.0292(11) Uani d P 0.756(5) A 1
    H H16A 0.0496 0.2999 0.5768 0.035 Uiso calc PR 0.756(5) A 1
    C C17A 0.07444(16) 0.4577(5) 0.4975(3) 0.0284(7) Uani d P 0.756(5) A 1
    H H17A 0.0839 0.3607 0.4699 0.034 Uiso calc PR 0.756(5) A 1
    C C10B 0.1119(3) 0.8207(10) 0.3781(5) 0.0198(14) Uiso d P 0.244(5) A 2
    H H10B 0.1041 0.9404 0.3981 0.024 Uiso calc PR 0.244(5) A 2
    C C11B 0.1295(2) 0.6921(9) 0.4440(4) 0.0204(15) Uiso d P 0.244(5) A 2
    H H11A 0.1376 0.5748 0.4223 0.024 Uiso calc PR 0.244(5) A 2
    C C12B 0.0973(3) 0.6488(10) 0.4974(4) 0.0187(15) Uiso d PD 0.244(5) A 2
    C C13B 0.0797(3) 0.7882(14) 0.5365(5) 0.025(2) Uiso d PD 0.244(5) A 2
    H H13B 0.0864 0.9126 0.5307 0.030 Uiso calc PR 0.244(5) A 2
    C C14B 0.0502(7) 0.726(3) 0.5867(12) 0.026(4) Uiso d PD 0.244(5) A 2
    C C15B 0.0365(7) 0.569(3) 0.6037(12) 0.017(3) Uiso d PD 0.244(5) A 2
    H H15B 0.0170 0.5432 0.6377 0.020 Uiso calc PR 0.244(5) A 2
    C C16B 0.0593(5) 0.426(3) 0.5548(9) 0.030(4) Uiso d PD 0.244(5) A 2
    H H16B 0.0527 0.3017 0.5602 0.036 Uiso calc PR 0.244(5) A 2
    C C17B 0.0849(4) 0.466(2) 0.5104(7) 0.022(3) Uiso d PD 0.244(5) A 2
    H H17B 0.0966 0.3705 0.4844 0.027 Uiso calc PR 0.244(5) A 2
loop_
    _atom_site_aniso_label
    _atom_site_aniso_U_11
    _atom_site_aniso_U_22
    _atom_site_aniso_U_33
    _atom_site_aniso_U_12
    _atom_site_aniso_U_13
    _atom_site_aniso_U_23
    Br1A 0.0404(4) 0.0737(6) 0.02262(17) -0.0314(4) 0.0079(2) -0.0057(3)
    Br2A 0.0239(4) 0.0422(8) 0.0217(2) -0.0043(4) 0.0041(2) -0.0007(3)
    Br1B 0.0210(9) 0.041(2) 0.0279(8) -0.0050(12) 0.0014(6) 0.0034(10)
    Br2B 0.0254(5) 0.0484(11) 0.0291(5) -0.0107(6) 0.0032(4) 0.0032(7)
    Br3 0.07536(19) 0.03488(13) 0.05149(15) 0.00417(10) 0.04489(14) -0.00002(9)
    O1 0.0490(9) 0.0236(7) 0.0339(8) 0.0021(6) 0.0171(7) 0.0043(5)
    O2 0.0697(12) 0.0275(7) 0.0513(10) 0.0098(7) 0.0387(9) 0.0009(7)
    O3 0.0340(7) 0.0304(7) 0.0396(8) 0.0090(5) 0.0199(6) 0.0083(6)
    N1 0.0252(7) 0.0232(7) 0.0221(7) -0.0027(5) 0.0079(5) 0.0004(5)
    N2 0.0386(9) 0.0250(8) 0.0275(8) -0.0013(6) 0.0125(6) 0.0032(6)
    C1 0.0294(9) 0.0327(9) 0.0333(10) -0.0048(7) 0.0112(7) -0.0068(8)
    C2 0.0440(11) 0.0342(11) 0.0404(11) -0.0014(9) 0.0142(9) -0.0093(9)
    C3 0.0410(11) 0.0443(12) 0.0337(11) 0.0127(9) 0.0167(9) -0.0035(9)
    C4 0.0268(8) 0.0454(12) 0.0325(10) 0.0052(8) 0.0132(7) 0.0060(8)
    C5 0.0245(8) 0.0345(10) 0.0258(8) -0.0034(7) 0.0084(6) 0.0033(7)
    C6 0.0238(7) 0.0257(8) 0.0214(7) -0.0010(6) 0.0086(6) -0.0011(6)
    C7 0.0438(11) 0.0204(8) 0.0373(10) 0.0002(7) 0.0197(9) 0.0032(7)
    C8 0.0299(8) 0.0230(8) 0.0297(8) -0.0002(6) 0.0156(7) 0.0017(6)
    C9 0.0324(9) 0.0257(9) 0.0340(10) 0.0018(7) 0.0193(8) 0.0040(7)
    C10A 0.0270(12) 0.0253(11) 0.0228(11) -0.0028(8) 0.0096(10) -0.0011(8)
    C11A 0.0226(10) 0.0221(10) 0.0219(10) 0.0008(7) 0.0074(8) 0.0022(7)
    C12A 0.0224(12) 0.0236(11) 0.0219(11) -0.0012(8) 0.0076(10) 0.0035(8)
    C13A 0.0290(14) 0.0215(12) 0.0270(13) -0.0004(9) 0.0128(12) 0.0039(9)
    C14A 0.0311(19) 0.025(2) 0.0270(19) 0.0044(15) 0.0141(11) 0.0063(14)
    C15A 0.030(2) 0.040(3) 0.0304(19) 0.0011(17) 0.0159(16) 0.0112(13)
    C16A 0.0343(18) 0.0251(17) 0.0322(18) -0.0033(12) 0.0161(16) 0.0112(11)
    C17A 0.0315(18) 0.0239(14) 0.0297(17) -0.0019(13) 0.0065(15) 0.0032(12)
_geom_special_details
;
 All s.u.'s (except the s.u. in the dihedral angle between two l.s. planes)
 are estimated using the full covariance matrix.  The cell s.u.'s are taken
 into account individually in the estimation of s.u.'s in distances, angles
 and torsion angles; correlations between s.u.'s in cell parameters are only
 used when they are defined by crystal symmetry.  An approximate (isotropic)
 treatment of cell s.u.'s is used for estimating s.u.'s involving l.s. planes.
;
loop_
    _geom_bond_atom_site_label_1
    _geom_bond_atom_site_label_2
    _geom_bond_site_symmetry_2
    _geom_bond_distance
    _geom_bond_publ_flag
    Br1A C10A . 1.971(3) ?
    Br2A C11A . 1.998(4) ?
    Br1B C10B . 1.947(12) ?
    Br2B C11B . 1.940(8) ?
    Br3 C14A . 1.876(7) ?
    Br3 C14B . 1.98(2) ?
    O1 N2 . 1.366(2) ?
    O1 C7 . 1.420(2) ?
    O2 C7 . 1.198(2) ?
    O3 C9 . 1.208(2) ?
    N1 N2 . 1.297(2) ?
    N1 C8 . 1.369(2) ?
    N1 C6 . 1.450(2) ?
    C1 C6 . 1.386(3) ?
    C1 C2 . 1.390(3) ?
    C1 H1A . 0.9300 ?
    C2 C3 . 1.387(3) ?
    C2 H2A . 0.9300 ?
    C3 C4 . 1.397(3) ?
    C3 H3A . 0.9300 ?
    C4 C5 . 1.388(3) ?
    C4 H4A . 0.9300 ?
    C5 C6 . 1.384(2) ?
    C5 H5A . 0.9300 ?
    C7 C8 . 1.425(3) ?
    C8 C9 . 1.450(3) ?
    C9 C10B . 1.555(7) ?
    C9 C10A . 1.556(3) ?
    C10A C11A . 1.509(3) ?
    C10A H10A . 0.9800 ?
    C11A C12A . 1.508(3) ?
    C11A H11B . 0.9800 ?
    C12A C17A . 1.390(5) ?
    C12A C13A . 1.395(4) ?
    C13A C14A . 1.379(7) ?
    C13A H13A . 0.9300 ?
    C14A C15A . 1.424(12) ?
    C15A C16A . 1.316(11) ?
    C15A H15A . 0.9300 ?
    C16A C17A . 1.427(7) ?
    C16A H16A . 0.9300 ?
    C17A H17A . 0.9300 ?
    C10B C11B . 1.493(10) ?
    C10B H10B . 0.9800 ?
    C11B C12B . 1.502(10) ?
    C11B H11A . 0.9800 ?
    C12B C13B . 1.383(12) ?
    C12B C17B . 1.404(16) ?
    C13B C14B . 1.44(3) ?
    C13B H13B . 0.9300 ?
    C14B C15B . 1.26(4) ?
    C15B C16B . 1.58(3) ?
    C15B H15B . 0.9300 ?
    C16B C17B . 1.23(2) ?
    C16B H16B . 0.9300 ?
    C17B H17B . 0.9300 ?
loop_
    _geom_angle_atom_site_label_1
    _geom_angle_atom_site_label_2
    _geom_angle_atom_site_label_3
    _geom_angle_site_symmetry_1
    _geom_angle_site_symmetry_3
    _geom_angle
    _geom_angle_publ_flag
    C14A Br3 C14B . . 6.0(6) ?
    N2 O1 C7 . . 110.39(14) ?
    N2 N1 C8 . . 114.43(15) ?
    N2 N1 C6 . . 116.31(14) ?
    C8 N1 C6 . . 129.25(15) ?
    N1 N2 O1 . . 106.03(14) ?
    C6 C1 C2 . . 118.03(18) ?
    C6 C1 H1A . . 121.0 ?
    C2 C1 H1A . . 121.0 ?
    C3 C2 C1 . . 120.1(2) ?
    C3 C2 H2A . . 120.0 ?
    C1 C2 H2A . . 120.0 ?
    C2 C3 C4 . . 120.60(19) ?
    C2 C3 H3A . . 119.7 ?
    C4 C3 H3A . . 119.7 ?
    C5 C4 C3 . . 120.10(18) ?
    C5 C4 H4A . . 120.0 ?
    C3 C4 H4A . . 120.0 ?
    C6 C5 C4 . . 117.87(18) ?
    C6 C5 H5A . . 121.1 ?
    C4 C5 H5A . . 121.1 ?
    C5 C6 C1 . . 123.31(17) ?
    C5 C6 N1 . . 117.53(16) ?
    C1 C6 N1 . . 119.09(15) ?
    O2 C7 O1 . . 120.04(17) ?
    O2 C7 C8 . . 136.00(19) ?
    O1 C7 C8 . . 103.93(16) ?
    N1 C8 C7 . . 105.22(16) ?
    N1 C8 C9 . . 125.07(16) ?
    C7 C8 C9 . . 129.42(17) ?
    O3 C9 C8 . . 124.29(17) ?
    O3 C9 C10B . . 120.0(3) ?
    C8 C9 C10B . . 111.9(3) ?
    O3 C9 C10A . . 120.18(18) ?
    C8 C9 C10A . . 115.32(17) ?
    C10B C9 C10A . . 25.3(3) ?
    C11A C10A C9 . . 108.56(19) ?
    C11A C10A Br1A . . 109.92(18) ?
    C9 C10A Br1A . . 107.79(17) ?
    C11A C10A H10A . . 110.2 ?
    C9 C10A H10A . . 110.2 ?
    Br1A C10A H10A . . 110.2 ?
    C12A C11A C10A . . 117.4(2) ?
    C12A C11A Br2A . . 110.47(18) ?
    C10A C11A Br2A . . 103.15(19) ?
    C12A C11A H11B . . 108.5 ?
    C10A C11A H11B . . 108.5 ?
    Br2A C11A H11B . . 108.5 ?
    C17A C12A C13A . . 120.2(3) ?
    C17A C12A C11A . . 117.6(3) ?
    C13A C12A C11A . . 122.2(2) ?
    C14A C13A C12A . . 120.0(3) ?
    C14A C13A H13A . . 120.0 ?
    C12A C13A H13A . . 120.0 ?
    C13A C14A C15A . . 118.5(6) ?
    C13A C14A Br3 . . 122.1(4) ?
    C15A C14A Br3 . . 119.4(5) ?
    C16A C15A C14A . . 122.5(7) ?
    C16A C15A H15A . . 118.8 ?
    C14A C15A H15A . . 118.8 ?
    C15A C16A C17A . . 119.5(6) ?
    C15A C16A H16A . . 120.2 ?
    C17A C16A H16A . . 120.2 ?
    C12A C17A C16A . . 119.3(4) ?
    C12A C17A H17A . . 120.4 ?
    C16A C17A H17A . . 120.4 ?
    C11B C10B C9 . . 106.1(5) ?
    C11B C10B Br1B . . 110.1(6) ?
    C9 C10B Br1B . . 112.3(5) ?
    C11B C10B H10B . . 109.4 ?
    C9 C10B H10B . . 109.4 ?
    Br1B C10B H10B . . 109.4 ?
    C10B C11B C12B . . 117.9(6) ?
    C10B C11B Br2B . . 105.1(5) ?
    C12B C11B Br2B . . 110.6(5) ?
    C10B C11B H11A . . 107.6 ?
    C12B C11B H11A . . 107.6 ?
    Br2B C11B H11A . . 107.6 ?
    C13B C12B C17B . . 118.1(9) ?
    C13B C12B C11B . . 120.9(7) ?
    C17B C12B C11B . . 121.0(8) ?
    C12B C13B C14B . . 114.6(12) ?
    C12B C13B H13B . . 122.7 ?
    C14B C13B H13B . . 122.7 ?
    C15B C14B C13B . . 134(2) ?
    C15B C14B Br3 . . 115(2) ?
    C13B C14B Br3 . . 111.2(14) ?
    C14B C15B C16B . . 105(2) ?
    C14B C15B H15B . . 127.3 ?
    C16B C15B H15B . . 127.3 ?
    C17B C16B C15B . . 126(2) ?
    C17B C16B H16B . . 117.1 ?
    C15B C16B H16B . . 117.1 ?
    C16B C17B C12B . . 122.3(16) ?
    C16B C17B H17B . . 118.9 ?
    C12B C17B H17B . . 118.9 ?
loop_
    _geom_torsion_atom_site_label_1
    _geom_torsion_atom_site_label_2
    _geom_torsion_atom_site_label_3
    _geom_torsion_atom_site_label_4
    _geom_torsion_site_symmetry_1
    _geom_torsion_site_symmetry_2
    _geom_torsion_site_symmetry_3
    _geom_torsion_site_symmetry_4
    _geom_torsion
    _geom_torsion_publ_flag
    C8 N1 N2 O1 . . . . 0.5(2) ?
    C6 N1 N2 O1 . . . . 179.26(14) ?
    C7 O1 N2 N1 . . . . -0.1(2) ?
    C6 C1 C2 C3 . . . . -1.4(3) ?
    C1 C2 C3 C4 . . . . 1.2(4) ?
    C2 C3 C4 C5 . . . . 0.0(3) ?
    C3 C4 C5 C6 . . . . -1.0(3) ?
    C4 C5 C6 C1 . . . . 0.8(3) ?
    C4 C5 C6 N1 . . . . -176.10(17) ?
    C2 C1 C6 C5 . . . . 0.3(3) ?
    C2 C1 C6 N1 . . . . 177.24(19) ?
    N2 N1 C6 C5 . . . . 53.4(2) ?
    C8 N1 C6 C5 . . . . -128.0(2) ?
    N2 N1 C6 C1 . . . . -123.66(19) ?
    C8 N1 C6 C1 . . . . 54.9(3) ?
    N2 O1 C7 O2 . . . . 177.9(2) ?
    N2 O1 C7 C8 . . . . -0.3(2) ?
    N2 N1 C8 C7 . . . . -0.7(2) ?
    C6 N1 C8 C7 . . . . -179.25(18) ?
    N2 N1 C8 C9 . . . . -175.01(18) ?
    C6 N1 C8 C9 . . . . 6.4(3) ?
    O2 C7 C8 N1 . . . . -177.2(3) ?
    O1 C7 C8 N1 . . . . 0.6(2) ?
    O2 C7 C8 C9 . . . . -3.2(4) ?
    O1 C7 C8 C9 . . . . 174.53(19) ?
    N1 C8 C9 O3 . . . . 3.7(3) ?
    C7 C8 C9 O3 . . . . -169.2(2) ?
    N1 C8 C9 C10B . . . . -154.2(4) ?
    C7 C8 C9 C10B . . . . 32.9(5) ?
    N1 C8 C9 C10A . . . . 178.39(19) ?
    C7 C8 C9 C10A . . . . 5.5(3) ?
    O3 C9 C10A C11A . . . . -51.0(3) ?
    C8 C9 C10A C11A . . . . 134.0(2) ?
    C10B C9 C10A C11A . . . . 46.1(6) ?
    O3 C9 C10A Br1A . . . . 68.0(2) ?
    C8 C9 C10A Br1A . . . . -106.97(19) ?
    C10B C9 C10A Br1A . . . . 165.1(7) ?
    C9 C10A C11A C12A . . . . 174.8(2) ?
    Br1A C10A C11A C12A . . . . 57.2(2) ?
    C9 C10A C11A Br2A . . . . -63.4(2) ?
    Br1A C10A C11A Br2A . . . . 178.89(13) ?
    C10A C11A C12A C17A . . . . -150.5(3) ?
    Br2A C11A C12A C17A . . . . 91.6(3) ?
    C10A C11A C12A C13A . . . . 29.9(4) ?
    Br2A C11A C12A C13A . . . . -87.9(3) ?
    C17A C12A C13A C14A . . . . 1.8(6) ?
    C11A C12A C13A C14A . . . . -178.6(4) ?
    C12A C13A C14A C15A . . . . -0.5(6) ?
    C12A C13A C14A Br3 . . . . 179.2(3) ?
    C14B Br3 C14A C13A . . . . -133(8) ?
    C14B Br3 C14A C15A . . . . 46(8) ?
    C13A C14A C15A C16A . . . . -1.7(7) ?
    Br3 C14A C15A C16A . . . . 178.7(4) ?
    C14A C15A C16A C17A . . . . 2.4(7) ?
    C13A C12A C17A C16A . . . . -1.2(5) ?
    C11A C12A C17A C16A . . . . 179.3(3) ?
    C15A C16A C17A C12A . . . . -1.0(6) ?
    O3 C9 C10B C11B . . . . 42.9(7) ?
    C8 C9 C10B C11B . . . . -158.2(4) ?
    C10A C9 C10B C11B . . . . -55.0(6) ?
    O3 C9 C10B Br1B . . . . -77.5(5) ?
    C8 C9 C10B Br1B . . . . 81.5(5) ?
    C10A C9 C10B Br1B . . . . -175.3(10) ?
    C9 C10B C11B C12B . . . . 177.3(6) ?
    Br1B C10B C11B C12B . . . . -60.9(8) ?
    C9 C10B C11B Br2B . . . . 53.5(6) ?
    Br1B C10B C11B Br2B . . . . 175.3(4) ?
    C10B C11B C12B C13B . . . . -57.9(9) ?
    Br2B C11B C12B C13B . . . . 63.1(7) ?
    C10B C11B C12B C17B . . . . 123.5(8) ?
    Br2B C11B C12B C17B . . . . -115.5(6) ?
    C17B C12B C13B C14B . . . . 0.0(3) ?
    C11B C12B C13B C14B . . . . -178.7(8) ?
    C12B C13B C14B C15B . . . . 0.1(4) ?
    C12B C13B C14B Br3 . . . . -178.5(7) ?
    C14A Br3 C14B C15B . . . . -120(8) ?
    C14A Br3 C14B C13B . . . . 59(8) ?
    C13B C14B C15B C16B . . . . -0.1(6) ?
    Br3 C14B C15B C16B . . . . 178.4(8) ?
    C14B C15B C16B C17B . . . . 0.2(8) ?
    C15B C16B C17B C12B . . . . -0.1(9) ?
    C13B C12B C17B C16B . . . . 0.0(6) ?
    C11B C12B C17B C16B . . . . 178.7(9) ?
loop_
    _geom_hbond_atom_site_label_D
    _geom_hbond_atom_site_label_H
    _geom_hbond_atom_site_label_A
    _geom_hbond_site_symmetry_A
    _geom_hbond_distance_DH
    _geom_hbond_distance_HA
    _geom_hbond_distance_DA
    _geom_hbond_angle_DHA
    _geom_hbond_publ_flag
    C5 H5A O3 6_555 0.93 2.46 3.129(2) 129 yes
    C10A H10A O2 . 0.98 2.30 3.060(3) 133 yes
    C11A H11B O2 1_545 0.98 2.47 3.231(3) 134 yes
    C17A H17A O2 1_545 0.93 2.48 3.315(5) 149 yes
