# Supplementary material for: 2,3-Dibromo-3-(2-bromo­phen­yl)-1-(3-phenyl­sydnon-4-yl)propan-1-one
Source: Acta Crystallogr Sect E Struct Rep Online. 2010 Nov 6;66(Pt 12):o3094. doi: 10.1107/S1600536810044776 (PMC3011624; doi:10.1107/S1600536810044776)
Supplement: Supplementary file 2 [file e-66-o3094-Isup2.hkl]

#
# h,k,l, Fc-squared, Fo-squared, sigma(Fo-squared) and status flag
#
data_I
_shelx_title ' bk47m in C2/c (100K)'
_shelx_refln_list_code          4
_shelx_F_calc_maximum      615.71
_exptl_crystal_F_000      2048.00
_reflns_d_resolution_high  0.6606
 
loop_
 _symmetry_equiv_pos_as_xyz
 'x, y, z'
 '-x, y, -z+1/2'
 'x+1/2, y+1/2, z'
 '-x+1/2, y+1/2, -z+1/2'
 '-x, -y, -z'
 'x, -y, z-1/2'
 '-x+1/2, -y+1/2, -z'
 'x+1/2, -y+1/2, z-1/2'
 
_cell_length_a    29.0105
_cell_length_b     7.2271
_cell_length_c    17.7209
_cell_angle_alpha  90.000
_cell_angle_beta  102.591
_cell_angle_gamma  90.000
 
_shelx_F_squared_multiplier     1.000
 
loop_
 _refln_index_h
 _refln_index_k
 _refln_index_l
 _refln_F_squared_calc
 _refln_F_squared_meas
 _refln_F_squared_sigma
 _refln_observed_status
   4   0   0     1063.54     1049.95     65.54 o
   6   0   0    65169.27    65979.22   1593.04 o
   8   0   0   166802.45   168555.36   3496.80 o
  10   0   0    95400.49    99498.06   2064.35 o
  12   0   0     1692.60     1445.36     40.68 o
  14   0   0   101238.95   103178.88   1498.22 o
  16   0   0    28774.44    29637.23    413.67 o
  18   0   0      921.29      853.30     56.79 o
  20   0   0      584.23      583.30     52.29 o
  22   0   0    11283.17    10991.76    190.04 o
  24   0   0    13868.29    14174.54    241.48 o
  26   0   0     8271.35     8724.89    160.54 o
  28   0   0     3935.49     4294.39     99.29 o
  30   0   0     7958.22     8826.13    194.02 o
  32   0   0       71.28       87.67     75.60 o
  34   0   0      812.46      713.86    192.75 o
  36   0   0     1102.20      937.80     95.61 o
  38   0   0     7438.19     7547.45    336.06 o
  40   0   0      557.06      470.25    115.92 o
  42   0   0       18.67        6.84    116.48 o
   1   1   0    22286.61    25238.96   1066.69 o
   3   1   0    20893.01    22607.02    478.86 o
   5   1   0   108858.36   111761.50   2696.31 o
   7   1   0    73002.36    77283.09   1117.85 o
   9   1   0       18.14       -6.30      9.61 o
  11   1   0    16816.22    16376.19    211.42 o
  13   1   0     3890.22     3544.01     47.55 o
  15   1   0    21150.69    20915.38    252.32 o
  17   1   0     3523.67     3197.89     61.79 o
  19   1   0    30286.56    29670.23    365.88 o
  21   1   0     9041.77     8857.98    115.73 o
  23   1   0     2041.19     2132.74     64.80 o
  25   1   0     2602.57     2713.72     92.61 o
  27   1   0     1440.53     1255.53     42.29 o
  29   1   0      303.38      237.65     37.85 o
  31   1   0      149.57       49.37     40.50 o
  33   1   0     1007.22      939.33     51.88 o
  35   1   0       70.13      131.93     49.41 o
  37   1   0      373.31      423.58     57.49 o
  39   1   0        8.36      -29.00     84.71 o
  41   1   0       59.92       20.96     71.80 o
   0   2   0    66946.22    69227.43   3176.67 o
   2   2   0     7055.17     7465.16    358.57 o
   4   2   0    51388.88    53991.98   1028.48 o
   6   2   0     6778.76     6927.64    125.11 o
   8   2   0    34320.98    29990.37   3057.99 o
  10   2   0     8606.41     8711.28    121.47 o
  12   2   0     4126.07     4133.95     76.09 o
  14   2   0      138.96      218.39     15.45 o
  16   2   0    44875.01    46451.66    539.90 o
  18   2   0    25193.52    24165.70    277.88 o
  20   2   0    18690.70    18391.96    222.85 o
  22   2   0    12013.88    11780.16    154.41 o
  24   2   0      329.21      324.70     30.58 o
  26   2   0     2050.95     2087.41     54.29 o
  28   2   0     2886.19     2769.64     65.71 o
  30   2   0     3505.39     3393.34     76.55 o
  32   2   0       12.60      -29.33     42.36 o
  34   2   0      218.61      130.17     45.74 o
  36   2   0      727.99      774.34     55.41 o
  38   2   0     2160.04     2246.99     80.21 o
  40   2   0       22.93        4.10     67.04 o
  42   2   0        3.01       70.37    102.93 o
   1   3   0    31052.31    31272.05    620.51 o
   3   3   0    42098.15    40540.51    890.55 o
   5   3   0     2017.74     1860.26     44.64 o
   7   3   0     5311.52     5733.29     94.09 o
   9   3   0      988.43      937.37     43.73 o
  11   3   0    53032.11    52461.13    650.64 o
  13   3   0     1617.43     1673.91     35.48 o
  15   3   0     2312.89     2102.92     67.35 o
  17   3   0      120.46      135.09     26.99 o
  19   3   0    14815.95    15047.85    212.71 o
  21   3   0     2048.13     1993.64     54.96 o
  23   3   0      821.67      803.37     34.21 o
  25   3   0       78.95       48.08     30.44 o
  27   3   0    15169.99    15132.46    221.91 o
  29   3   0       98.97      125.17     42.20 o
  31   3   0     1210.68     1244.39     73.80 o
  33   3   0      621.85      637.93     52.81 o
  35   3   0     4411.37     4308.27    106.23 o
  37   3   0     1014.89     1045.48     64.19 o
  39   3   0      280.98      214.60     62.49 o
  41   3   0     1407.37     1346.98     79.74 o
   0   4   0       96.84      163.64     35.37 o
   2   4   0     7359.82     7619.79    176.88 o
   4   4   0      553.92      685.78     34.01 o
   6   4   0     2154.48     2194.18     40.61 o
   8   4   0      911.71      797.47     41.13 o
  10   4   0     6673.10     7059.89    127.45 o
  12   4   0     1943.57     1867.24     41.57 o
  14   4   0     1647.13     1610.29     40.22 o
  16   4   0     2457.21     2159.77     62.38 o
  18   4   0     3325.65     3571.39     69.42 o
  20   4   0     2389.83     2567.91     58.99 o
  22   4   0     1487.80     1342.08     58.85 o
  24   4   0      473.97      578.31     46.20 o
  26   4   0       69.04       -3.45     38.21 o
  28   4   0     1166.03     1165.69     52.16 o
  30   4   0      500.85      538.47     54.08 o
  32   4   0      483.71      425.42     56.98 o
  34   4   0       65.23      104.58     56.34 o
  36   4   0      712.41      694.54     63.64 o
  38   4   0      157.68      199.19     65.39 o
   1   5   0    19245.67    19676.00    397.00 o
   3   5   0     7161.71     7032.81    232.33 o
   5   5   0      989.23     1124.45     46.86 o
   7   5   0      816.78      878.72     24.18 o
   9   5   0     7880.95     7852.89    131.85 o
  11   5   0     3862.21     3901.39     84.49 o
  13   5   0     2047.93     1864.00     50.47 o
  15   5   0      754.54      803.80     35.48 o
  17   5   0     5103.74     4941.82     93.74 o
  19   5   0     1044.05      920.03     54.26 o
  21   5   0      288.87      208.56     33.25 o
  23   5   0     1549.30     1333.38     47.21 o
  25   5   0     4393.56     4360.96     92.77 o
  27   5   0     4323.08     4457.00     92.80 o
  29   5   0       19.89        2.53     44.84 o
  31   5   0     2879.39     2778.41     79.31 o
  33   5   0        5.67      -54.69     54.69 o
  35   5   0     1343.21     1242.32     73.66 o
  37   5   0       84.34      117.01     65.53 o
   0   6   0        1.37      -34.22     34.22 o
   2   6   0     7468.19     7444.93    162.93 o
   4   6   0     5094.72     4784.70    115.15 o
   6   6   0     2122.99     2028.94     72.46 o
   8   6   0      334.71      405.71     32.77 o
  10   6   0      724.21      574.88     31.65 o
  12   6   0       64.44       37.07     30.97 o
  14   6   0     1926.57     1933.93     50.96 o
  16   6   0     4400.06     4689.19     90.54 o
  18   6   0      133.73       67.60     37.01 o
  20   6   0     2594.13     2637.52     72.35 o
  22   6   0     2796.00     2975.45     80.02 o
  24   6   0      504.06      421.76     53.09 o
  26   6   0       67.12      137.42     48.36 o
  28   6   0       53.17       14.54     41.60 o
  30   6   0      712.68      649.61     50.71 o
  32   6   0      285.60      323.07     53.37 o
  34   6   0        1.18       21.27     59.56 o
   1   7   0      348.67      415.06     39.56 o
   3   7   0     3461.38     3411.02    130.71 o
   5   7   0     1542.06     1535.97     66.69 o
   7   7   0      472.57      449.45     47.17 o
   9   7   0     4928.09     5039.36    129.95 o
  11   7   0     1728.22     1655.52     59.62 o
  13   7   0       23.90       -9.13     32.37 o
  15   7   0     1278.29     1338.52     54.53 o
  17   7   0     5364.70     5524.01    104.95 o
  19   7   0     2267.16     2296.54     68.56 o
  21   7   0     3219.93     3235.58     86.33 o
  23   7   0     2700.63     2659.93     79.64 o
  25   7   0      730.02      700.03     60.44 o
  27   7   0       42.17       25.88     60.93 o
  29   7   0      116.46       55.33     69.59 o
  31   7   0     1348.32     1340.95     76.93 o
   0   8   0    11762.43    12045.03    572.71 o
   2   8   0     7531.23     8180.58    412.03 o
   4   8   0     2735.32     2806.95    109.54 o
   6   8   0       51.86       33.69     52.98 o
   8   8   0        6.01       76.73     56.05 o
  10   8   0     2262.26     2395.16     83.43 o
  12   8   0     2642.90     2689.48     82.01 o
  14   8   0      147.40      157.29     39.78 o
  16   8   0       14.68       39.47     44.89 o
  18   8   0      151.21      150.42     41.43 o
  20   8   0       18.07       17.68     48.35 o
  22   8   0       98.35       -5.04     53.19 o
  24   8   0      284.78      332.56     66.33 o
  26   8   0      324.37      235.56     72.19 o
  28   8   0     1037.05     1063.05     81.92 o
   1   9   0      694.89      571.94     79.15 o
   3   9   0      553.50      583.75     87.57 o
   5   9   0     1246.90     1245.95    118.83 o
   7   9   0      818.99      820.09    101.64 o
   9   9   0       55.63       41.15     69.28 o
  11   9   0       47.64      105.87     75.06 o
  13   9   0      672.22      755.18     89.95 o
  15   9   0      148.01      137.37     45.79 o
  17   9   0      253.56      291.39     54.75 o
  19   9   0      624.91      670.31     79.65 o
  21   9   0      185.16      265.58     80.64 o
  23   9   0       23.55       26.99     81.32 o
   0  10   0      245.25      268.86     80.74 o
   2  10   0      179.86      251.33     65.40 o
   4  10   0      235.31      183.43     55.14 o
   6  10   0       18.54       -2.10     59.14 o
   8  10   0      181.28       24.23     86.75 o
  10  10   0      198.01      211.61     94.70 o
  12  10   0       96.21      115.04     98.95 o
  14  10   0      430.66      350.20    100.27 o
  16  10   0      657.38      730.30     78.43 o
 -41   1   1      856.77      792.55     77.30 o
 -39   1   1     3408.14     3159.07    112.88 o
 -37   1   1       16.92       64.97     54.69 o
 -35   1   1     1144.11     1056.27     58.21 o
 -33   1   1       23.56       33.33     43.43 o
 -31   1   1     9851.78     9957.70    163.03 o
 -29   1   1     1699.24     1701.96     51.63 o
 -27   1   1     7021.49     6447.11    103.31 o
 -25   1   1     2745.40     2805.17     60.87 o
 -23   1   1    16020.87    15819.92    188.55 o
 -21   1   1     2848.95     2861.84     52.07 o
 -19   1   1    22928.81    22388.90    278.64 o
 -17   1   1    44231.01    43987.49    566.30 o
 -15   1   1     5541.03     4850.16     68.68 o
 -13   1   1       51.80       26.58      9.49 o
 -11   1   1     1807.05     1652.91     46.45 o
  -9   1   1   108999.58   109104.01   1860.38 o
  -7   1   1     9301.01     9742.90    157.64 o
  -5   1   1     3046.62     3468.33     75.43 o
  -3   1   1    47994.92    49236.80   1059.50 o
  -1   1   1    91934.45    95799.04   2867.57 o
   1   1   1    13639.21    15004.76    366.88 o
   3   1   1    32903.91    36436.39    771.62 o
   5   1   1     1004.45     1104.59     43.90 o
   7   1   1   321699.03   335634.34   4855.55 o
   9   1   1    19336.51    20650.65    276.59 o
  11   1   1     2470.25     2373.28     33.78 o
  13   1   1     6411.15     6127.21     78.88 o
  15   1   1    33612.12    32015.77    351.00 o
  17   1   1    16213.09    16795.10    188.48 o
  19   1   1    12401.27    12393.29    159.55 o
  21   1   1    23912.04    24184.89    290.18 o
  23   1   1     6434.80     6347.63     88.24 o
  25   1   1     2214.03     2116.78     49.06 o
  27   1   1     2507.48     2439.64     59.98 o
  29   1   1    11016.00    10745.46    171.68 o
  31   1   1      473.45      475.12     43.91 o
  33   1   1      132.37      114.28     47.06 o
  35   1   1     1945.81     1976.35     73.60 o
  37   1   1     4302.40     4422.39    133.62 o
  39   1   1      354.02      422.24     73.04 o
  41   1   1       17.93       23.09     70.93 o
 -42   2   1      410.63      463.03     92.89 o
 -40   2   1      187.42      218.99     69.44 o
 -38   2   1     1505.19     1564.54     67.94 o
 -36   2   1     1723.89     1726.17     65.33 o
 -34   2   1      283.09      390.90     49.99 o
 -32   2   1      879.42      870.05     49.04 o
 -30   2   1      784.55      876.82     45.37 o
 -28   2   1     4222.28     4531.62     92.81 o
 -26   2   1      125.32      171.90     35.28 o
 -24   2   1      914.73      930.38     38.17 o
 -22   2   1       84.33        8.13     24.79 o
 -20   2   1     4668.39     4075.64     65.25 o
 -18   2   1     6841.82     6351.47     82.94 o
 -16   2   1      101.01       93.16     16.85 o
 -14   2   1    12717.63    12516.42    157.16 o
 -12   2   1    49935.57    48841.66    631.67 o
 -10   2   1      530.86      530.10     20.02 o
  -8   2   1    59642.77    63337.57   1564.33 o
  -6   2   1    16673.30    16961.75    299.06 o
  -4   2   1    87808.84    89898.29   1917.35 o
  -2   2   1     1247.67     1514.09     74.30 o
   0   2   1    69436.46    70517.19   2289.41 o
   2   2   1   157367.83   162346.27   5048.25 o
   4   2   1     9986.35    10582.10    205.00 o
   6   2   1    33219.17    34718.08    526.22 o
   8   2   1      160.78      167.24     11.31 o
  10   2   1    21366.21    21337.69    260.80 o
  12   2   1    12396.40    12535.99    158.71 o
  14   2   1      593.63      672.03     26.97 o
  16   2   1       35.29       32.41     15.99 o
  18   2   1    45743.96    45583.53    498.15 o
  20   2   1     4079.35     4060.87     64.36 o
  22   2   1      370.17      342.33     28.15 o
  24   2   1      322.41      344.85     30.12 o
  26   2   1    21338.11    22018.26    306.25 o
  28   2   1     2412.84     2594.07     64.00 o
  30   2   1      378.10      422.50     43.15 o
  32   2   1     2078.13     2151.04     63.67 o
  34   2   1     3264.68     3069.69     79.68 o
  36   2   1      821.24      695.72     54.28 o
  38   2   1      370.57      360.30     59.72 o
  40   2   1      931.65      861.30     83.85 o
 -41   3   1        3.48       94.14     66.51 o
 -39   3   1      933.67     1005.52     88.31 o
 -37   3   1      272.78      248.01     69.80 o
 -35   3   1        3.27      -51.50     51.50 o
 -33   3   1      997.63      907.61     55.26 o
 -31   3   1     1448.78     1523.54     61.24 o
 -29   3   1      426.23      426.96     45.40 o
 -27   3   1      330.83      259.80     39.68 o
 -25   3   1     1918.84     1807.92     49.93 o
 -23   3   1     2899.22     2801.19     80.93 o
 -21   3   1      905.83      784.07     38.07 o
 -19   3   1     2655.96     2565.75     79.87 o
 -17   3   1       23.09       33.21     21.12 o
 -15   3   1    19630.25    20489.13    314.15 o
 -13   3   1    45302.61    47432.46    674.79 o
 -11   3   1    24564.36    24492.69    291.30 o
  -9   3   1    54520.91    57537.95   1167.76 o
  -7   3   1     3398.61     3153.14     66.61 o
  -5   3   1    32319.98    34679.80    672.51 o
  -3   3   1    26388.18    27062.50    690.68 o
  -1   3   1    24615.95    26039.54   1146.26 o
   1   3   1    36711.41    37424.63    949.14 o
   3   3   1    41329.13    41139.91    816.18 o
   5   3   1     5675.72     5615.43     86.42 o
   7   3   1     4138.40     4381.06     91.97 o
   9   3   1       48.34       48.87     11.40 o
  11   3   1     3104.25     3431.03     66.76 o
  13   3   1    14663.85    14753.28    195.20 o
  15   3   1      536.65      536.92     29.69 o
  17   3   1        2.71        3.29     11.40 o
  19   3   1     2360.31     2229.58     85.82 o
  21   3   1    10215.77    10514.71    157.87 o
  23   3   1     1391.61     1374.80     41.18 o
  25   3   1     1881.22     1875.62     93.85 o
  27   3   1    11738.84    11792.51    203.88 o
  29   3   1       19.51       65.10     42.98 o
  31   3   1      121.21      206.85     46.21 o
  33   3   1       64.68       99.30     48.13 o
  35   3   1     3004.76     2959.72    134.51 o
  37   3   1       85.04       86.90     55.79 o
  39   3   1        3.72      107.45     71.71 o
 -40   4   1      389.47      436.99     86.08 o
 -38   4   1      225.55      251.42     66.46 o
 -36   4   1      488.78      492.13     71.40 o
 -34   4   1     2311.59     2196.70    100.91 o
 -32   4   1     1495.87     1359.26    107.69 o
 -30   4   1     1109.37     1154.36     61.05 o
 -28   4   1    14115.44    13780.88    205.85 o
 -26   4   1        2.19        6.04     38.05 o
 -24   4   1     2119.09     2114.15     56.99 o
 -22   4   1     2500.28     2444.82     62.17 o
 -20   4   1    33391.75    33986.68    462.99 o
 -18   4   1    13568.19    13467.57    192.29 o
 -16   4   1    16018.42    15928.74    237.08 o
 -14   4   1     2988.86     2792.65    108.98 o
 -12   4   1     1376.14     1485.70     46.11 o
 -10   4   1        0.08       40.40     16.60 o
  -8   4   1     4759.30     4991.64     89.01 o
  -6   4   1     4653.10     4997.90    121.46 o
  -4   4   1    26370.73    27969.34    503.22 o
  -2   4   1      138.03      242.31     34.24 o
   0   4   1     1498.57     1791.94     90.45 o
   2   4   1     3789.21     4104.97     92.10 o
   4   4   1    50964.38    50680.53    733.07 o
   6   4   1    32189.77    32391.68    421.97 o
   8   4   1    65729.00    66389.29    954.44 o
  10   4   1    19608.86    17353.20    779.63 o
  12   4   1     1098.34     1048.25     51.15 o
  14   4   1     1605.29     1555.04     42.88 o
  16   4   1    14022.26    14165.29    199.44 o
  18   4   1    29484.63    28824.23    393.65 o
  20   4   1      592.99      659.29     49.22 o
  22   4   1    11804.50    11713.32    174.56 o
  24   4   1     1071.75     1010.12     44.47 o
  26   4   1     1937.37     1979.51     72.72 o
  28   4   1       25.03        2.38     42.37 o
  30   4   1      757.45      746.86     56.68 o
  32   4   1       70.15       97.22     53.09 o
  34   4   1     3245.94     3360.44     96.01 o
  36   4   1       17.56       25.14     58.37 o
  38   4   1     1995.78     2141.92     93.51 o
 -37   5   1      292.40      196.40     65.93 o
 -35   5   1      296.51      252.93     63.44 o
 -33   5   1        6.79      -55.19     55.19 o
 -31   5   1       60.56      -44.58     50.60 o
 -29   5   1      623.89      628.60     54.73 o
 -27   5   1       12.35       40.26     40.61 o
 -25   5   1       96.34       83.62     38.31 o
 -23   5   1      551.45      654.82     39.56 o
 -21   5   1     3360.41     3349.58     71.21 o
 -19   5   1      638.09      554.99     33.14 o
 -17   5   1     1550.95     1574.95     47.16 o
 -15   5   1    13088.63    12943.59    210.79 o
 -13   5   1     2399.31     2251.37     56.69 o
 -11   5   1     8309.17     8338.71    137.51 o
  -9   5   1    20887.32    20774.96    326.59 o
  -7   5   1       42.02       95.75     20.17 o
  -5   5   1     5116.39     5359.02     97.64 o
  -3   5   1     4536.56     4231.51     99.89 o
  -1   5   1    41665.96    42173.50    836.32 o
   1   5   1     6098.38     6028.09    131.93 o
   3   5   1     4860.58     4816.27    110.41 o
   5   5   1    19033.95    19292.91    343.33 o
   7   5   1     6240.13     6455.01    135.28 o
   9   5   1    12030.06    11417.53    173.40 o
  11   5   1      981.48      947.85     35.28 o
  13   5   1     1297.93     1347.68     38.70 o
  15   5   1      165.36      208.12     30.69 o
  17   5   1     4048.64     4193.65     89.83 o
  19   5   1      228.54      159.16     32.29 o
  21   5   1       39.91       42.60     32.92 o
  23   5   1     5023.53     4937.86     94.23 o
  25   5   1       72.33       67.70     38.89 o
  27   5   1       20.95       22.68     41.73 o
  29   5   1     2227.32     2245.21     66.86 o
  31   5   1      498.27      487.79     57.59 o
  33   5   1       16.88       87.67     56.60 o
  35   5   1       24.34      -27.47     61.69 o
  37   5   1      797.59      801.31     72.78 o
 -36   6   1      757.41      822.21    155.96 o
 -34   6   1      299.64      221.56     62.01 o
 -32   6   1      508.55      488.36     54.35 o
 -30   6   1        6.89      -43.74     44.47 o
 -28   6   1     1254.99     1321.03     56.67 o
 -26   6   1     1288.89     1242.32     64.15 o
 -24   6   1     3673.25     3589.96     92.15 o
 -22   6   1        6.88      -26.37     45.17 o
 -20   6   1       14.35      -28.53     44.50 o
 -18   6   1     2674.45     2801.88     68.55 o
 -16   6   1     6362.60     6396.19    120.26 o
 -14   6   1     7290.99     7201.39    127.48 o
 -12   6   1     1617.80     1565.89     50.06 o
 -10   6   1    13029.24    13528.57    218.32 o
  -8   6   1     2414.48     2482.43     81.13 o
  -6   6   1      613.68      691.90     42.90 o
  -4   6   1      896.44     1004.42     44.95 o
  -2   6   1    10211.44    10905.40    229.37 o
   0   6   1    24011.64    24552.39    446.50 o
   2   6   1     4188.36     4214.46    125.94 o
   4   6   1     7109.89     7282.63    138.71 o
   6   6   1     2141.09     2051.57     68.71 o
   8   6   1     4884.85     4939.77    101.40 o
  10   6   1     1664.66     1638.50     73.40 o
  12   6   1        7.38       12.30     29.57 o
  14   6   1       60.68       80.64     30.51 o
  16   6   1     4788.90     4621.93     90.18 o
  18   6   1     1240.95     1320.39     51.21 o
  20   6   1      269.22      242.73     44.09 o
  22   6   1      224.50      182.22     47.67 o
  24   6   1     3497.52     3217.25     96.23 o
  26   6   1     2095.38     1992.58     66.34 o
  28   6   1      974.84      841.46     57.90 o
  30   6   1     1322.82     1256.59     56.68 o
  32   6   1      550.78      575.03     57.66 o
  34   6   1       12.47       81.29     60.77 o
 -33   7   1      299.93      279.40     80.64 o
 -31   7   1     1401.66     1237.13     85.94 o
 -29   7   1      978.95      981.51     79.78 o
 -27   7   1       59.61        9.63     60.04 o
 -25   7   1      542.17      635.69     64.45 o
 -23   7   1      101.14      141.73     54.30 o
 -21   7   1     3216.19     3128.03    136.77 o
 -19   7   1     1138.86      980.59     51.02 o
 -17   7   1     1924.38     2004.68     60.31 o
 -15   7   1      170.03      141.10     36.75 o
 -13   7   1       49.11       36.36     33.78 o
 -11   7   1      120.79       76.84     38.18 o
  -9   7   1       16.77      -10.94     44.33 o
  -7   7   1      863.29      876.78     53.93 o
  -5   7   1      864.94      828.58     69.33 o
  -3   7   1     3709.75     3782.33    135.88 o
  -1   7   1      508.69      522.31     40.86 o
   1   7   1       54.88       42.68     35.29 o
   3   7   1       24.65       89.88     52.52 o
   5   7   1     1800.14     2004.31     69.53 o
   7   7   1     7094.03     7167.57    164.99 o
   9   7   1      113.33      138.99     33.12 o
  11   7   1     4653.08     4740.79    102.56 o
  13   7   1        2.91        2.21     34.72 o
  15   7   1      504.20      497.45     43.65 o
  17   7   1     2101.34     2011.32     69.14 o
  19   7   1     3633.90     3397.91     86.81 o
  21   7   1      118.85      163.06     48.15 o
  23   7   1      475.87      573.97     55.37 o
  25   7   1       58.61       45.03     54.96 o
  27   7   1      280.18      345.70     56.15 o
  29   7   1       61.11       88.30     61.13 o
  31   7   1        2.45      -60.15     60.15 o
 -28   8   1       21.47       17.02     70.79 o
 -26   8   1      166.25      127.63     68.60 o
 -24   8   1       25.62       58.94     62.76 o
 -22   8   1        3.88       26.46     53.33 o
 -20   8   1      263.03      259.98     47.23 o
 -18   8   1      571.87      583.28     45.25 o
 -16   8   1       10.78       23.93     43.96 o
 -14   8   1      262.10      258.00     48.84 o
 -12   8   1      181.22       81.36     44.97 o
 -10   8   1      491.12      446.09     63.82 o
  -8   8   1       35.42       51.61     56.03 o
  -6   8   1        5.50      -10.38     55.60 o
  -4   8   1       71.01      104.09     50.59 o
  -2   8   1      179.81       91.50    102.74 o
   0   8   1      440.06      385.20     58.57 o
   2   8   1        5.85      -29.71     73.45 o
   4   8   1      637.90      586.24     58.91 o
   6   8   1      167.29      158.96     49.76 o
   8   8   1       98.19      154.49     53.60 o
  10   8   1      493.77      574.08     58.44 o
  12   8   1        6.01      -16.17     40.13 o
  14   8   1      115.52      100.05     41.06 o
  16   8   1       84.64       67.70     46.28 o
  18   8   1       65.28        5.63     44.08 o
  20   8   1      501.97      537.24     53.66 o
  22   8   1        0.65        0.13     52.75 o
  24   8   1        2.88      -64.02     64.02 o
  26   8   1       19.06       13.28     68.40 o
  28   8   1      437.03      622.11     75.95 o
 -23   9   1       26.34       75.93     79.06 o
 -21   9   1     1134.11     1149.70     85.44 o
 -19   9   1     1426.63     1363.53     77.02 o
 -17   9   1      626.92      712.71     53.39 o
 -15   9   1       48.24       60.07     73.81 o
 -13   9   1       73.86        4.24     73.33 o
 -11   9   1        9.10       39.72     74.28 o
  -9   9   1      356.00      353.36     99.45 o
  -7   9   1      773.01      822.32    119.32 o
  -5   9   1       14.58       67.26     92.43 o
  -3   9   1      336.07      310.41     81.78 o
  -1   9   1      237.08      189.29     65.12 o
   1   9   1        4.05      -60.67     60.67 o
   3   9   1        3.26       10.35     47.22 o
   5   9   1      463.27      396.49     57.83 o
   7   9   1     1718.65     1670.18     75.24 o
   9   9   1     1076.68     1034.48     90.20 o
  11   9   1      163.45      162.66     64.99 o
  13   9   1      396.29      316.89     71.17 o
  15   9   1        6.54      -44.63     44.63 o
  17   9   1      735.12      769.39     62.80 o
  19   9   1      792.33      905.12     84.26 o
  21   9   1       47.93       44.15     79.66 o
  23   9   1       14.52      -26.61     54.56 o
 -16  10   1       54.79       22.06     91.69 o
 -14  10   1      283.09      190.60    123.31 o
 -12  10   1      274.95      209.19     99.44 o
 -10  10   1      489.85      521.66     98.33 o
  -8  10   1        2.49      -84.56     85.25 o
  -6  10   1      389.03      402.58     81.80 o
  -4  10   1      169.00      144.10     66.36 o
  -2  10   1      976.19     1118.34    108.23 o
   0  10   1      120.12       -9.42     76.42 o
   2  10   1      446.30      389.03     50.80 o
   4  10   1      797.44      660.49     61.09 o
   6  10   1       11.59      120.36     61.12 o
   8  10   1      493.09      520.85     92.09 o
  10  10   1      200.31       -8.94     89.91 o
  12  10   1      125.11      150.96     85.23 o
  14  10   1       55.02       50.81     90.28 o
  16  10   1       12.63       -0.19     72.28 o
 -42   0   2     2885.43     2879.77    170.30 o
 -40   0   2     3418.77     3392.77    186.64 o
 -38   0   2       16.89      -63.91     83.51 o
 -36   0   2     2766.95     2906.15    169.89 o
 -34   0   2      180.35      185.90     67.08 o
 -32   0   2     7511.44     7504.21    196.13 o
 -30   0   2      921.61     1003.63    107.39 o
 -28   0   2     7955.18     7979.27    151.22 o
 -26   0   2      278.50      360.71     39.74 o
 -24   0   2    25771.78    24575.93    402.52 o
 -22   0   2      825.50      850.23     55.42 o
 -20   0   2    51703.83    51513.53    714.81 o
 -18   0   2     7059.81     6512.12    122.91 o
 -16   0   2    51883.05    49309.57    684.76 o
 -14   0   2    17434.89    18162.95    317.23 o
 -12   0   2   130571.37   131935.97   2079.52 o
 -10   0   2   233391.86   228569.98   4279.24 o
  -8   0   2     1723.76     1911.03     53.74 o
  -6   0   2    86428.10    90507.35   2188.24 o
  -4   0   2      201.64      176.98     19.10 o
  -2   0   2    30846.13    33088.28   1400.34 o
   0   0   2     6137.19     6425.55    195.17 o
   2   0   2      601.55      344.07     73.20 o
   4   0   2     4365.88     4602.64    119.80 o
   6   0   2   145786.55   154267.02   2883.02 o
   8   0   2   129494.61   136496.30   2340.92 o
  10   0   2    27042.00    28888.77    500.98 o
  12   0   2     5226.21     5293.80     83.29 o
  14   0   2    97794.46    97473.75   1352.37 o
  16   0   2      415.58      336.44     22.33 o
  18   0   2    28856.29    28774.80    387.04 o
  20   0   2     4728.11     4719.50     88.85 o
  22   0   2    22542.54    21921.18    359.83 o
  24   0   2     5673.65     5617.08    114.69 o
  26   0   2    11835.73    11965.17    209.85 o
  28   0   2    17443.63    17945.68    357.41 o
  30   0   2      270.60      263.38     56.07 o
  32   0   2      233.65      130.05     75.55 o
  34   0   2      963.45      899.21     92.02 o
  36   0   2     6878.54     7036.86    228.78 o
  38   0   2       61.21       43.72    104.49 o
  40   0   2      181.78       92.71    166.57 o
 -43   1   2      314.33      288.02     74.82 o
 -41   1   2       68.86       71.73     71.62 o
 -39   1   2      801.11      746.51     75.27 o
 -37   1   2       23.15       72.67     51.35 o
 -35   1   2      641.84      713.44     54.37 o
 -33   1   2       31.16       42.15     44.61 o
 -31   1   2     4126.20     4002.19    140.39 o
 -29   1   2     3180.51     3181.78     74.20 o
 -27   1   2      933.39      851.96     39.69 o
 -25   1   2     9300.03     8938.87    131.57 o
 -23   1   2     1598.91     1547.11     32.77 o
 -21   1   2     2311.45     2372.32     45.87 o
 -19   1   2      286.32      373.51     23.30 o
 -17   1   2    25107.73    25073.60    301.17 o
 -15   1   2     6844.51     6584.18     85.58 o
 -13   1   2     1552.54     1513.18     30.58 o
 -11   1   2    32221.70    31448.61    604.56 o
  -9   1   2     4788.16     4483.50    102.74 o
  -7   1   2    16399.90    17627.35    300.43 o
  -5   1   2    90183.57    93962.07   1899.60 o
  -3   1   2       77.12       91.14     56.16 o
  -1   1   2      127.83       39.02     60.72 o
   1   1   2    13939.22    15443.36    379.01 o
   3   1   2     9595.41     9997.20    149.95 o
   5   1   2    19295.10    20663.32    271.32 o
   7   1   2    27561.94    28568.02    376.44 o
   9   1   2    37084.83    37837.84    503.71 o
  11   1   2     1515.11     1473.41     24.53 o
  13   1   2    48459.53    50076.39    543.07 o
  15   1   2        8.98       28.86     15.28 o
  17   1   2     6794.45     6481.30     82.42 o
  19   1   2     1938.39     1956.76     37.18 o
  21   1   2     1237.02     1114.34     28.04 o
  23   1   2     2400.78     2410.18     54.11 o
  25   1   2     4670.54     4784.57     84.13 o
  27   1   2     1066.40     1063.81     57.58 o
  29   1   2      684.55      653.50     43.61 o
  31   1   2       80.97       98.57     41.59 o
  33   1   2     3273.92     3381.04    116.05 o
  35   1   2      328.06      329.56     66.21 o
  37   1   2       34.47       83.02     67.54 o
  39   1   2       90.68      101.24     69.21 o
  41   1   2      201.32      289.61     74.52 o
 -42   2   2       39.77      202.42     89.91 o
 -40   2   2     2927.73     2888.98    104.79 o
 -38   2   2      317.83      358.80     59.70 o
 -36   2   2      150.39      126.10     47.07 o
 -34   2   2       30.26      -13.44     44.84 o
 -32   2   2     7509.12     7461.16    164.03 o
 -30   2   2     3085.39     2907.36     73.82 o
 -28   2   2     4319.05     4217.32     88.38 o
 -26   2   2     8021.30     7377.02    119.25 o
 -24   2   2     5152.18     5423.03     85.72 o
 -22   2   2     3220.09     3354.90     61.40 o
 -20   2   2     3213.09     3217.18     55.45 o
 -18   2   2    20867.04    20398.29    243.51 o
 -16   2   2     1026.62      957.68     25.14 o
 -14   2   2      134.06       93.76     15.23 o
 -12   2   2     1902.80     2100.18     40.50 o
 -10   2   2       22.51       14.40      8.79 o
  -8   2   2     9002.71     8716.61    191.53 o
  -6   2   2    17459.53    16193.55    795.94 o
  -4   2   2    19204.95    20359.79    350.75 o
  -2   2   2   103695.27   108053.65   2364.59 o
   0   2   2     4931.99     5370.62     89.15 o
   2   2   2     4181.04     4563.88     76.16 o
   4   2   2    75107.73    79566.89   1375.42 o
   6   2   2    57446.16    56998.10   2120.87 o
   8   2   2    20275.63    20148.51    271.06 o
  10   2   2    66730.16    68977.12    799.43 o
  12   2   2    14549.87    14372.54    188.24 o
  14   2   2     6612.40     6872.64    121.26 o
  16   2   2     4749.95     4735.34     64.48 o
  18   2   2     8986.94     8758.02    105.24 o
  20   2   2     1083.65     1035.62     32.01 o
  22   2   2      748.52      819.39     32.56 o
  24   2   2      162.74      118.62     28.35 o
  26   2   2     5425.11     5676.21    100.36 o
  28   2   2      194.96      258.48     38.06 o
  30   2   2      227.14      201.07     41.51 o
  32   2   2       41.03      -14.53     42.33 o
  34   2   2     2277.10     2325.58     75.19 o
  36   2   2     1913.30     1978.39     72.14 o
  38   2   2       93.49       67.16     57.02 o
  40   2   2       16.58       49.95     67.48 o
 -41   3   2      186.16      189.86     75.08 o
 -39   3   2      686.55      725.12     65.86 o
 -37   3   2      848.78      866.50     77.69 o
 -35   3   2      203.64      215.62     54.16 o
 -33   3   2       97.20      118.29     48.35 o
 -31   3   2     4783.45     5076.93    135.73 o
 -29   3   2      693.18      762.77     56.88 o
 -27   3   2      227.51      167.94     41.01 o
 -25   3   2      539.20      573.71     35.94 o
 -23   3   2     5992.81     5701.53     95.16 o
 -21   3   2    24061.45    24049.40    326.57 o
 -19   3   2     1105.79      890.01     37.44 o
 -17   3   2     4157.97     4276.76    112.65 o
 -15   3   2     3937.77     3727.51     83.20 o
 -13   3   2    28450.66    26518.53    364.14 o
 -11   3   2    11226.11    12170.40    160.77 o
  -9   3   2    84051.22    87207.83   1396.09 o
  -7   3   2     2267.57     2156.40     46.51 o
  -5   3   2    39561.41    41714.82    801.89 o
  -3   3   2      437.71      473.57     27.62 o
  -1   3   2    43264.30    43757.93   1110.79 o
   1   3   2    38291.69    39310.38    645.45 o
   3   3   2    30728.96    33076.25    430.27 o
   5   3   2     3522.84     3559.05     57.12 o
   7   3   2    13841.02    14513.99    189.83 o
   9   3   2    17118.93    19005.16    224.09 o
  11   3   2    13109.95    13629.40    195.77 o
  13   3   2      370.15      427.53     21.21 o
  15   3   2    17924.53    17439.54    333.26 o
  17   3   2    36435.80    37514.58    700.06 o
  19   3   2     1081.58     1049.96     37.21 o
  21   3   2      915.93      859.16     38.05 o
  23   3   2     1623.01     1534.46     47.54 o
  25   3   2    21414.78    21306.33    300.44 o
  27   3   2       46.00       20.15     37.86 o
  29   3   2     3227.13     3058.81     82.42 o
  31   3   2      269.96      293.04     47.42 o
  33   3   2     3184.96     3227.74     86.29 o
  35   3   2      720.45      648.35     72.31 o
  37   3   2      556.50      599.37     60.60 o
  39   3   2      244.92      308.44     66.77 o
 -40   4   2      252.18      218.44     78.56 o
 -38   4   2      341.00      518.38     68.86 o
 -36   4   2      130.45      218.20     59.91 o
 -34   4   2      520.88      506.66     59.13 o
 -32   4   2      584.14      562.01     66.41 o
 -30   4   2     1549.36     1642.15     62.27 o
 -28   4   2     2328.91     2175.49     62.27 o
 -26   4   2     3953.93     3865.75     83.65 o
 -24   4   2        4.35      -36.28     36.28 o
 -22   4   2     8140.10     7992.05    133.00 o
 -20   4   2     1496.44     1419.05     46.57 o
 -18   4   2     1806.91     1819.67     56.76 o
 -16   4   2     1261.77     1375.15     40.64 o
 -14   4   2    16460.01    16557.88    244.70 o
 -12   4   2    11487.80    12692.14    183.99 o
 -10   4   2      352.26      350.34     21.95 o
  -8   4   2     9013.28     9369.89    174.16 o
  -6   4   2    10636.26    11562.38    180.53 o
  -4   4   2     2918.02     3413.85     64.36 o
  -2   4   2     3093.06     3851.07     99.30 o
   0   4   2    26606.90    27875.95    609.59 o
   2   4   2     5105.56     5451.70    104.45 o
   4   4   2     3689.23     4017.39     59.40 o
   6   4   2     5822.33     6306.04     88.32 o
   8   4   2     2174.40     2123.54     45.66 o
  10   4   2       17.88       42.17     15.14 o
  12   4   2      359.44      294.08     19.62 o
  14   4   2      880.58     1020.24     33.93 o
  16   4   2      652.07      579.10     30.16 o
  18   4   2      965.51      932.34     35.77 o
  20   4   2     2441.47     2463.75     58.03 o
  22   4   2      812.84      883.16     47.00 o
  24   4   2      424.26      376.06     39.23 o
  26   4   2      332.61      253.33     39.20 o
  28   4   2      159.34      200.96     41.27 o
  30   4   2      191.47      158.84     51.79 o
  32   4   2       12.01      -52.49     52.49 o
  34   4   2     1256.15     1248.45     67.56 o
  36   4   2      367.80      396.17     62.08 o
  38   4   2      182.68      163.09     66.05 o
 -37   5   2     2074.98     2141.32     87.71 o
 -35   5   2       36.19        2.27     61.20 o
 -33   5   2      422.53      440.57     58.83 o
 -31   5   2       57.52       22.55     46.58 o
 -29   5   2     3951.40     3726.59     84.99 o
 -27   5   2        3.50       70.31     40.93 o
 -25   5   2      590.59      614.64     42.84 o
 -23   5   2      297.99      234.37     35.69 o
 -21   5   2    11208.58    11286.93    167.43 o
 -19   5   2     1649.12     1611.29     48.48 o
 -17   5   2     1155.84     1213.35     45.06 o
 -15   5   2      177.02      143.78     30.00 o
 -13   5   2    18311.11    18314.98    288.70 o
 -11   5   2    20271.86    21608.95    334.01 o
  -9   5   2    12756.33    12445.85    212.70 o
  -7   5   2     2776.94     2469.84     50.89 o
  -5   5   2     2239.03     2325.49    110.76 o
  -3   5   2    11358.64    11899.94    246.46 o
  -1   5   2    13192.09    12909.77    238.38 o
   1   5   2     3923.90     4151.58    111.73 o
   3   5   2      208.21      226.80     18.92 o
   5   5   2     1323.65     1343.28     28.75 o
   7   5   2    16374.74    16848.40    228.74 o
   9   5   2      280.62      288.60     34.01 o
  11   5   2      569.96      611.36     26.37 o
  13   5   2       38.54       82.07     27.25 o
  15   5   2    25477.20    25902.67    399.94 o
  17   5   2     6883.94     6976.52    127.64 o
  19   5   2      342.36      342.18     37.68 o
  21   5   2     1505.51     1426.37     46.17 o
  23   5   2     4606.42     4782.33     92.47 o
  25   5   2     4802.81     4873.99     95.74 o
  27   5   2      677.95      789.39     68.04 o
  29   5   2     2514.94     2557.17     66.94 o
  31   5   2      317.05      291.50     56.47 o
  33   5   2      269.47      148.59     57.00 o
  35   5   2      371.00      304.61     64.79 o
  37   5   2     1942.32     1993.86     87.47 o
 -36   6   2       32.15       48.89     65.22 o
 -34   6   2       76.14        0.89     60.97 o
 -32   6   2     1326.70     1346.69     64.45 o
 -30   6   2      284.50      344.32     54.22 o
 -28   6   2     1045.28     1056.34     50.68 o
 -26   6   2      414.65      448.26     55.76 o
 -24   6   2      843.59      734.47     54.67 o
 -22   6   2       13.16      -24.46     44.90 o
 -20   6   2     1409.06     1407.19     52.28 o
 -18   6   2     1655.48     1614.29     53.57 o
 -16   6   2        1.76       31.76     33.05 o
 -14   6   2     2849.30     2839.21     67.43 o
 -12   6   2       56.52       47.87     30.75 o
 -10   6   2     1617.10     1676.11     40.48 o
  -8   6   2    13220.21    13059.15    299.85 o
  -6   6   2     3358.00     3154.96     95.95 o
  -4   6   2     3816.96     4110.97     89.61 o
  -2   6   2    14003.27    14550.08    247.70 o
   0   6   2       10.56        2.56     24.69 o
   2   6   2     1118.03     1138.27     40.06 o
   4   6   2     5759.28     5803.04    107.07 o
   6   6   2    10771.44    10876.14    173.47 o
   8   6   2     8462.49     8863.36    129.73 o
  10   6   2    16529.52    16905.64    266.78 o
  12   6   2     1309.47     1279.47     41.31 o
  14   6   2     1510.82     1355.23     44.49 o
  16   6   2      202.69      233.74     38.47 o
  18   6   2     3148.79     3196.24     81.88 o
  20   6   2      692.14      801.28     50.31 o
  22   6   2      300.07      319.69     48.68 o
  24   6   2      169.81      171.30     51.41 o
  26   6   2     1156.55     1003.30     53.30 o
  28   6   2       21.11      -24.36     48.54 o
  30   6   2      293.74      321.49     46.92 o
  32   6   2      142.48       72.44     58.16 o
  34   6   2      643.18      650.65     66.69 o
 -33   7   2      488.63      442.43     70.89 o
 -31   7   2      830.26      898.46     81.73 o
 -29   7   2      843.88      919.71     77.62 o
 -27   7   2      223.46      156.29     61.24 o
 -25   7   2      107.48      114.61     57.90 o
 -23   7   2       38.70       -5.15     52.99 o
 -21   7   2      555.64      626.42     51.28 o
 -19   7   2     2054.25     1909.78     61.11 o
 -17   7   2       90.46       46.52     40.29 o
 -15   7   2     2219.62     2135.08     62.95 o
 -13   7   2     2845.40     2720.41     78.25 o
 -11   7   2      101.89       67.18     42.68 o
  -9   7   2     1716.44     1774.69     75.76 o
  -7   7   2     5316.04     5359.40    166.09 o
  -5   7   2      116.82      132.31     44.82 o
  -3   7   2     3490.68     3592.92    135.82 o
  -1   7   2     3500.95     3609.74    127.23 o
   1   7   2      630.76      628.23     41.52 o
   3   7   2      926.75      869.76     41.32 o
   5   7   2     3782.66     3845.80     93.89 o
   7   7   2    12686.04    12886.90    205.79 o
   9   7   2     3506.25     3452.21     81.98 o
  11   7   2     4024.20     4044.62     98.02 o
  13   7   2        6.12       19.13     30.58 o
  15   7   2       66.86       70.33     35.33 o
  17   7   2      336.69      365.52     43.74 o
  19   7   2      365.89      414.93     47.74 o
  21   7   2       79.45       31.44     48.42 o
  23   7   2      201.29      152.16     50.03 o
  25   7   2       77.29      119.02     53.05 o
  27   7   2      106.10       39.59     59.11 o
  29   7   2       76.30      -45.07     67.20 o
  31   7   2      255.49      192.32     62.63 o
 -28   8   2        6.57      -52.91     71.35 o
 -26   8   2       30.16       43.50     66.79 o
 -24   8   2     2264.37     2269.05     88.55 o
 -22   8   2     1222.74     1206.11     63.67 o
 -20   8   2       13.93        6.60     46.13 o
 -18   8   2       43.07       83.31     40.20 o
 -16   8   2      446.97      511.98     53.34 o
 -14   8   2     5206.61     5210.56    262.94 o
 -12   8   2     3507.03     3715.39    108.65 o
 -10   8   2     8383.96     8966.09    231.14 o
  -8   8   2     3232.63     3411.37    120.97 o
  -6   8   2      162.79      171.73     58.01 o
  -4   8   2      366.30      293.90     59.27 o
  -2   8   2      278.93      238.36    114.18 o
   0   8   2     2723.32     2511.36     90.41 o
   2   8   2      480.61      484.74     48.09 o
   4   8   2      228.15      224.12     41.42 o
   6   8   2     1243.54     1241.65     67.60 o
   8   8   2      150.28       83.38     48.74 o
  10   8   2      470.17      491.43     48.03 o
  12   8   2     1099.47     1010.61     73.38 o
  14   8   2     1783.76     1670.15     58.25 o
  16   8   2     1630.20     1700.83     62.06 o
  18   8   2      697.13      707.03     47.94 o
  20   8   2      251.63      267.80     47.61 o
  22   8   2       23.87       42.24     50.31 o
  24   8   2      535.80      564.94     73.40 o
  26   8   2     1973.26     2233.48    149.28 o
  28   8   2      125.37       24.13     74.22 o
 -23   9   2      109.09      195.71     79.51 o
 -21   9   2      294.55      362.32     68.45 o
 -19   9   2        6.09      -16.92     52.04 o
 -17   9   2        2.33      -34.62     48.07 o
 -15   9   2      647.22      704.67     74.49 o
 -13   9   2      727.14      843.39     83.27 o
 -11   9   2      701.39      798.85     78.68 o
  -9   9   2     1338.17     1284.05     94.21 o
  -7   9   2      784.95      886.32     83.10 o
  -5   9   2     1033.97     1213.15     93.66 o
  -3   9   2      171.65      184.60     68.14 o
  -1   9   2      390.66      436.96     95.17 o
   1   9   2      436.50      501.74     45.96 o
   3   9   2      163.84      190.94     50.19 o
   5   9   2      985.65      990.51     60.37 o
   7   9   2      181.17       80.85     55.08 o
   9   9   2      244.04      171.71     60.28 o
  11   9   2     1226.94     1257.95     78.11 o
  13   9   2      806.92      682.87     47.83 o
  15   9   2       21.85       46.11     47.46 o
  17   9   2      255.45      274.42     57.29 o
  19   9   2      130.56      189.31     77.30 o
  21   9   2       76.44      169.13     81.73 o
  23   9   2       17.45       62.14     58.78 o
 -16  10   2        4.44       63.39     93.99 o
 -14  10   2       74.06        7.81    103.16 o
 -12  10   2        7.03      130.39    125.66 o
 -10  10   2       16.42       35.85     90.92 o
  -8  10   2      560.79      492.52    128.86 o
  -6  10   2      818.55      856.80    127.44 o
  -4  10   2      117.61      164.40    104.67 o
  -2  10   2      340.22      277.09     94.15 o
   2  10   2        1.43       27.12     49.23 o
   4  10   2      905.78     1002.45     67.20 o
   6  10   2     1518.06     1629.70    103.87 o
   8  10   2     1271.23     1083.40    138.64 o
  10  10   2      452.59      611.53     99.68 o
  12  10   2      282.01      293.93     88.42 o
  14  10   2       80.78       48.58     68.36 o
  16  10   2      265.35      180.74    120.30 o
 -43   1   3      619.54      543.10     76.31 o
 -41   1   3     3158.49     3088.22    112.21 o
 -39   1   3      124.77      119.10     70.67 o
 -37   1   3      419.59      453.90     78.66 o
 -35   1   3      704.66      790.48     55.31 o
 -33   1   3     4248.47     4538.19    129.88 o
 -31   1   3     5657.86     5372.14    112.41 o
 -29   1   3    11375.77    11450.88    165.44 o
 -27   1   3       95.65       99.99     31.49 o
 -25   1   3     7472.14     6977.29    104.05 o
 -23   1   3       89.09       75.23     19.63 o
 -21   1   3    23544.09    23992.95    278.20 o
 -19   1   3     4670.11     4716.53     70.12 o
 -17   1   3    20652.67    20761.41    250.66 o
 -15   1   3      652.25      781.48     25.26 o
 -13   1   3    61857.63    62044.23    716.53 o
 -11   1   3    18058.39    17795.36    230.87 o
  -9   1   3    17061.46    17222.81    548.83 o
  -7   1   3      406.79      572.23     21.59 o
  -5   1   3   108551.89   110933.69   1863.40 o
  -3   1   3   248997.86   246217.59   4246.84 o
  -1   1   3     9674.47    10125.80    164.94 o
   1   1   3    56295.77    60908.15   1050.41 o
   3   1   3      335.25      430.47     15.18 o
   5   1   3    39214.39    41500.04    548.80 o
   7   1   3    66143.69    69978.96    928.58 o
   9   1   3    96812.90   100848.78   1078.58 o
  11   1   3     2683.44     2584.22     36.19 o
  13   1   3    10525.50    10177.17    116.56 o
  15   1   3     2322.01     2688.72     38.49 o
  17   1   3    39901.46    39678.56    451.24 o
  19   1   3     1966.93     2067.64     39.04 o
  21   1   3    11308.14    11529.95    123.82 o
  23   1   3      473.21      504.60     30.36 o
  25   1   3    13051.22    12998.20    189.44 o
  27   1   3     2081.62     2100.17     55.13 o
  29   1   3      327.24      263.13     45.30 o
  31   1   3        3.52       77.15     43.46 o
  33   1   3     6657.91     6969.82    186.17 o
  35   1   3     2676.23     2753.38     88.09 o
  37   1   3       13.42      -52.24     72.78 o
  39   1   3       36.04      -43.32     68.77 o
  41   1   3      754.94      637.36     76.94 o
 -42   2   3        1.11       96.03     87.03 o
 -40   2   3     1257.43     1302.87     67.01 o
 -38   2   3       69.87       69.62     60.85 o
 -36   2   3       41.68       14.00     50.24 o
 -34   2   3       15.22      -42.86     44.60 o
 -32   2   3     2999.34     2739.81     72.52 o
 -30   2   3       47.79       18.46     40.00 o
 -28   2   3     1224.24     1140.29     53.46 o
 -26   2   3      914.48      730.82     41.23 o
 -24   2   3    47306.21    47172.97    575.83 o
 -22   2   3     8323.18     8083.21    112.71 o
 -20   2   3       11.77       17.73     13.55 o
 -18   2   3    36293.45    36510.24    447.95 o
 -16   2   3    18868.87    20026.88    258.87 o
 -14   2   3    55453.96    56538.26    733.96 o
 -12   2   3      739.85      742.20     27.49 o
 -10   2   3   131204.00   135605.61   2071.49 o
  -8   2   3     3283.81     3072.80    154.33 o
  -6   2   3    11296.29    11919.39    354.20 o
  -4   2   3    23579.20    18441.78   5126.01 o
  -2   2   3    23327.68    24966.80    481.49 o
   0   2   3     3680.12     4093.66     65.32 o
   2   2   3    39415.42    42103.88    786.10 o
   4   2   3     1818.54     1096.01    154.39 o
   6   2   3    24640.87    24357.44    451.52 o
   8   2   3      686.12      672.29     21.10 o
  10   2   3    28112.07    28653.48    369.23 o
  12   2   3        1.83        3.19     13.31 o
  14   2   3    45660.41    46201.51    502.56 o
  16   2   3    32871.68    34181.03    374.71 o
  18   2   3      235.55      278.89     21.96 o
  20   2   3     5494.62     5564.15     80.79 o
  22   2   3     1933.61     1855.97     42.31 o
  24   2   3     8282.50     8026.19    115.32 o
  26   2   3       40.65       35.76     34.01 o
  28   2   3     2478.61     2435.00     66.20 o
  30   2   3       94.03       80.63     41.63 o
  32   2   3     2461.50     2416.71     67.92 o
  34   2   3        2.15      -17.88     47.95 o
  36   2   3      200.81      107.06     56.32 o
  38   2   3       75.55       68.66     65.33 o
  40   2   3      671.34      703.69     93.68 o
 -41   3   3     1055.75     1160.93     95.01 o
 -39   3   3      151.25      184.41     58.79 o
 -37   3   3       41.35      -33.50     54.05 o
 -35   3   3      739.40      765.01     59.83 o
 -33   3   3     2042.78     1738.95     67.60 o
 -31   3   3      624.56      621.43     52.79 o
 -29   3   3      139.93      208.59     46.12 o
 -27   3   3       36.73       97.44     34.93 o
 -25   3   3     6864.18     6863.30    111.93 o
 -23   3   3    17002.69    16738.59    233.91 o
 -21   3   3     1636.20     1475.21     47.12 o
 -19   3   3    12123.95    12244.39    214.42 o
 -17   3   3     1499.02     1510.00     68.08 o
 -15   3   3     9543.12     9364.76    151.55 o
 -13   3   3     6211.80     5794.46     88.93 o
 -11   3   3    33244.21    32425.91    551.14 o
  -9   3   3    53639.49    57181.59    865.68 o
  -7   3   3     5394.66     5075.10    190.38 o
  -5   3   3    25687.87    27350.90    528.76 o
  -3   3   3    24320.80    26023.42    501.23 o
  -1   3   3     1298.43     1652.16     30.25 o
   1   3   3     4976.36     5282.58     71.86 o
   3   3   3     2250.96     2822.06     44.59 o
   5   3   3       12.70       16.58     14.04 o
   7   3   3    13446.91    13909.86    182.46 o
   9   3   3     3132.90     3140.40     52.28 o
  11   3   3    21583.28    21993.52    285.21 o
  13   3   3     4579.62     4636.65     75.92 o
  15   3   3    28792.29    28720.27    537.89 o
  17   3   3    14870.32    15304.24    215.57 o
  19   3   3     3035.84     3290.39     73.74 o
  21   3   3     1402.37     1448.44     42.65 o
  23   3   3     3452.45     3206.10     68.36 o
  25   3   3     4519.22     4378.09     79.10 o
  27   3   3      569.53      550.15     44.62 o
  29   3   3     2196.84     2181.11     77.61 o
  31   3   3        3.26      -45.67     45.67 o
  33   3   3     1240.36     1232.21     69.92 o
  35   3   3        1.40       20.33     53.17 o
  37   3   3      409.25      294.59     60.53 o
  39   3   3       33.57       24.02     70.02 o
 -40   4   3     1619.07     1525.35    115.05 o
 -38   4   3     1170.61      943.79     73.91 o
 -36   4   3      115.31       -3.01     58.00 o
 -34   4   3       76.88       70.30     55.28 o
 -32   4   3     2174.31     2369.28     80.29 o
 -30   4   3    11059.89    11257.53    242.76 o
 -28   4   3     3023.50     2949.51     88.42 o
 -26   4   3     5239.61     5025.29    102.06 o
 -24   4   3     2857.34     2654.73     66.20 o
 -22   4   3      735.38      643.78     38.94 o
 -20   4   3       70.48       45.99     30.25 o
 -18   4   3     2637.24     2675.55     61.70 o
 -16   4   3      209.16      187.63     27.37 o
 -14   4   3    17728.94    17184.38    317.18 o
 -12   4   3     1570.77     1654.58     42.37 o
 -10   4   3        2.70      165.14     72.66 o
  -8   4   3    16234.84    16901.12    297.53 o
  -6   4   3    61687.48    60462.49    976.97 o
  -4   4   3    52478.39    53829.70    868.13 o
  -2   4   3    66237.06    66539.63   1189.97 o
   0   4   3     8705.38     8275.01    129.45 o
   2   4   3      150.34      114.93     10.81 o
   4   4   3     1877.26     2074.59     34.59 o
   6   4   3    42821.67    43027.60    581.70 o
   8   4   3    35033.72    35929.79    486.85 o
  10   4   3     4728.82     4415.80    113.83 o
  12   4   3    15243.94    15312.25    292.34 o
  14   4   3     6759.33     6803.48    123.28 o
  16   4   3     3048.61     3004.90     80.62 o
  18   4   3      198.73      207.23     30.07 o
  20   4   3       88.43      117.03     32.47 o
  22   4   3     5377.45     5345.91     93.72 o
  24   4   3     7296.42     7504.24    119.65 o
  26   4   3      165.07       81.96     38.44 o
  28   4   3     2116.61     2072.52     61.89 o
  30   4   3      760.63      759.68     70.34 o
  32   4   3     3034.27     2897.02    129.11 o
  34   4   3      948.59      945.72     64.05 o
  36   4   3     2345.52     2359.82    121.49 o
  38   4   3       49.72      178.05     72.10 o
 -37   5   3      632.46      693.82     74.20 o
 -35   5   3       22.03      -46.13     58.09 o
 -33   5   3       40.54      -21.44     55.64 o
 -31   5   3      584.20      601.53     58.92 o
 -29   5   3      408.54      418.81     47.22 o
 -27   5   3      900.52      906.30     47.96 o
 -25   5   3      867.74      955.39     45.31 o
 -23   5   3      201.25      108.07     34.70 o
 -21   5   3     8128.20     7829.81    125.22 o
 -19   5   3     2016.56     1885.06     54.59 o
 -17   5   3     1512.47     1288.67     49.04 o
 -15   5   3      403.14      454.06     42.34 o
 -13   5   3     3693.85     3696.05    122.50 o
 -11   5   3     2531.00     2513.49     72.73 o
  -9   5   3     3797.61     3532.96     65.83 o
  -7   5   3    25351.48    25845.69    400.58 o
  -5   5   3     6237.54     6078.54    125.11 o
  -3   5   3     5300.44     5378.04    118.37 o
  -1   5   3    21007.99    21440.97    358.70 o
   1   5   3      669.44      661.16     38.06 o
   3   5   3     1849.42     1944.75     38.10 o
   5   5   3     1083.99      938.17     23.14 o
   7   5   3    13473.06    14360.48    201.27 o
   9   5   3      976.38     1078.61     37.14 o
  11   5   3     7090.57     7142.04    116.01 o
  13   5   3    21389.83    22112.80    342.65 o
  15   5   3       93.66       27.87     33.27 o
  17   5   3    10633.72    10356.22    175.57 o
  19   5   3     1563.42     1519.10     45.69 o
  21   5   3     4748.18     4891.71    101.71 o
  23   5   3      129.23      125.78     36.74 o
  25   5   3      311.92      203.85     39.92 o
  27   5   3     1753.75     1535.99     53.99 o
  29   5   3      631.18      641.36     48.31 o
  31   5   3      879.20      761.34     60.85 o
  33   5   3      148.38      162.67     58.52 o
  35   5   3      271.36      164.13     63.69 o
 -36   6   3       74.55      -38.48     78.43 o
 -34   6   3      402.65      366.29     64.68 o
 -32   6   3       60.79       61.30     52.03 o
 -30   6   3     1013.32      957.35     54.04 o
 -28   6   3       92.37       96.03     42.71 o
 -26   6   3     2582.34     2386.45     81.28 o
 -24   6   3     1358.92     1231.98     67.02 o
 -22   6   3     7371.03     7286.56    138.63 o
 -20   6   3     1337.61     1279.49     57.37 o
 -18   6   3     1566.02     1458.82     55.30 o
 -16   6   3        0.98       34.37     35.71 o
 -14   6   3     9540.32     9610.40    173.32 o
 -12   6   3    10737.74    10621.81    205.57 o
 -10   6   3     4777.81     4447.57     90.90 o
  -8   6   3    16331.60    16036.79    359.34 o
  -6   6   3      294.85      311.36     31.73 o
  -4   6   3     1437.31     1436.19     47.10 o
  -2   6   3      736.02      693.61     37.80 o
   0   6   3       60.45       60.48     21.34 o
   2   6   3     2986.46     3004.18     80.31 o
   4   6   3     6496.36     6652.95    105.13 o
   6   6   3      530.33      613.43     28.64 o
   8   6   3       98.01       54.11     20.71 o
  10   6   3      265.17      246.63     26.71 o
  12   6   3    11111.24    11161.51    172.85 o
  14   6   3     5688.26     5673.76    107.63 o
  16   6   3      705.34      628.31     42.41 o
  18   6   3     3916.83     3960.99     87.53 o
  20   6   3      727.52      667.02     46.46 o
  22   6   3     2795.87     2811.11     74.68 o
  24   6   3       13.18       67.55     48.68 o
  26   6   3     1389.44     1385.80     58.12 o
  28   6   3     1066.76     1053.03     67.13 o
  30   6   3       93.35       44.33     54.81 o
  32   6   3        5.81       50.47     71.06 o
  34   6   3      250.95      189.11     62.90 o
 -33   7   3      354.20      350.03     84.61 o
 -31   7   3        4.63      -61.31     72.05 o
 -29   7   3      287.25      246.27     90.25 o
 -27   7   3      341.64      233.34     62.70 o
 -25   7   3      464.77      612.28     61.79 o
 -23   7   3      166.99      128.04     50.30 o
 -21   7   3       93.99      110.22     46.62 o
 -19   7   3      740.09      810.25     52.28 o
 -17   7   3     1849.63     1870.59     60.54 o
 -15   7   3      223.95      204.24     44.00 o
 -13   7   3       10.68       30.78     35.84 o
 -11   7   3      253.59      210.00     43.01 o
  -9   7   3      291.84      182.90     41.32 o
  -7   7   3     1597.89     1747.58     80.54 o
  -5   7   3     3232.20     3274.77    118.44 o
  -3   7   3    14921.87    15523.83    307.46 o
  -1   7   3     1063.47     1121.50     48.19 o
   1   7   3      844.30      806.71     47.06 o
   3   7   3      379.31      328.21     46.37 o
   5   7   3      166.78      146.69     39.48 o
   7   7   3     7822.34     7940.79    155.03 o
   9   7   3      632.33      746.23     43.80 o
  11   7   3      155.83      193.27     28.43 o
  13   7   3      267.91      262.66     33.33 o
  15   7   3      547.15      563.51     40.44 o
  17   7   3     1534.17     1632.15     54.89 o
  19   7   3      469.75      379.75     46.15 o
  21   7   3      161.38      150.98     47.30 o
  23   7   3        4.17       -1.45     49.68 o
  25   7   3     1001.39     1159.63     61.29 o
  27   7   3       53.10      -22.10     58.08 o
  29   7   3      111.46       -6.97     65.27 o
  31   7   3       32.32       64.37     66.20 o
 -28   8   3       93.50       18.56     89.93 o
 -26   8   3      228.87      274.90     69.54 o
 -24   8   3       18.38      -49.51     57.68 o
 -22   8   3       60.12       70.84     62.98 o
 -20   8   3      141.95      164.51     46.54 o
 -18   8   3        2.37       17.39     42.01 o
 -16   8   3      524.38      497.32     50.63 o
 -14   8   3      689.32      712.75     60.39 o
 -12   8   3       81.85       93.14     47.42 o
 -10   8   3       61.90       82.26     61.65 o
  -8   8   3        0.13       32.59     61.45 o
  -6   8   3       68.01      109.97    126.49 o
  -4   8   3      347.95      458.29     66.76 o
  -2   8   3      811.61      836.44     49.69 o
   0   8   3       71.17       79.15     40.95 o
   2   8   3      300.69      326.78     52.54 o
   4   8   3        6.37       -8.45     41.04 o
   6   8   3      555.60      584.95     53.13 o
   8   8   3      391.88      352.45     41.14 o
  10   8   3      413.17      336.05     43.75 o
  12   8   3       38.96       12.73     39.10 o
  14   8   3       33.01       53.86     43.15 o
  16   8   3        9.32       -5.63     36.78 o
  18   8   3      207.95      172.90     44.81 o
  20   8   3       11.13       -6.68     47.41 o
  22   8   3        0.31       -9.36     55.45 o
  24   8   3       69.90       24.65     62.83 o
  26   8   3       14.42       55.39     66.74 o
 -23   9   3      227.20      254.04     78.41 o
 -21   9   3        2.22      -32.01     64.69 o
 -19   9   3       97.57       65.61     60.83 o
 -17   9   3      711.04      733.80     53.26 o
 -15   9   3      339.42      384.64     58.97 o
 -13   9   3       92.27      154.41     75.67 o
 -11   9   3       43.65       70.92    101.66 o
  -9   9   3        3.88       -2.71     76.73 o
  -7   9   3      532.97      549.57    155.46 o
  -5   9   3     2257.88     2248.71    119.32 o
  -3   9   3     1164.80     1157.85    106.19 o
  -1   9   3     1054.04     1042.76     58.27 o
   1   9   3      127.60      166.76     43.63 o
   3   9   3      221.94      299.66     49.97 o
   5   9   3      202.38      272.80     50.48 o
   7   9   3     1097.30     1092.13     65.38 o
   9   9   3      742.50      823.75     63.09 o
  11   9   3      293.67      259.16     50.71 o
  13   9   3      135.20      108.78     46.13 o
  15   9   3      326.17      319.88     55.88 o
  17   9   3      297.77      238.22     72.67 o
  19   9   3       96.80      118.03     77.01 o
  21   9   3      125.89       32.29     79.77 o
 -16  10   3       13.47       -2.88    173.01 o
 -14  10   3      454.54      374.81    107.09 o
 -12  10   3      200.82      340.93    147.02 o
 -10  10   3       66.04      114.73    133.66 o
  -8  10   3      343.91      578.00    134.21 o
  -6  10   3      417.36      339.74    118.60 o
  -4  10   3       61.78       -0.66    104.05 o
  -2  10   3      125.83      -30.74     94.11 o
   0  10   3      344.89      349.24     65.44 o
   2  10   3        1.90       -7.71     63.68 o
   4  10   3        2.76      -23.61     71.02 o
   6  10   3        6.01      -36.91    123.83 o
   8  10   3       34.97      -10.15     88.41 o
  10  10   3      144.97      157.57     81.50 o
  12  10   3       48.40      -36.97     64.02 o
  14  10   3      673.89      675.66     75.28 o
 -42   0   4      864.45      679.41    123.94 o
 -40   0   4      630.64      748.91    117.66 o
 -38   0   4       23.15       38.05     83.91 o
 -36   0   4     1123.64     1056.50     85.40 o
 -34   0   4     1796.09     1816.82     92.88 o
 -32   0   4     7795.94     7259.83    169.50 o
 -30   0   4     6818.02     6343.38    152.13 o
 -28   0   4    10458.39     9967.43    227.69 o
 -26   0   4     4271.80     4534.93    101.72 o
 -24   0   4    22258.97    22141.22    365.24 o
 -22   0   4   105272.88   105356.97   1667.13 o
 -20   0   4     2851.06     2760.77     65.71 o
 -18   0   4       44.37       97.41     22.25 o
 -16   0   4     2642.23     2411.70     73.21 o
 -14   0   4    31370.77    29829.76    474.16 o
 -12   0   4     3180.76     3309.23    124.13 o
 -10   0   4     1566.74     1614.14     55.31 o
  -8   0   4    68985.70    71096.57   1484.00 o
  -6   0   4    80954.33    83253.93   1728.77 o
  -4   0   4     1095.70     1050.45     50.60 o
  -2   0   4     7445.28     7519.76    177.71 o
   0   0   4     5277.44     5631.14    118.19 o
   2   0   4   176052.05   187861.77   3790.51 o
   4   0   4   336794.19   336604.22   8454.03 o
   6   0   4    11245.04    11535.79    203.60 o
   8   0   4   163969.95   175744.58   2774.62 o
  10   0   4    14112.44    14292.83    218.44 o
  12   0   4   123916.40   128883.79   1895.24 o
  14   0   4    84826.06    87850.80   1169.75 o
  16   0   4   102236.64    99717.22   1327.14 o
  18   0   4     5563.32     6029.70    114.18 o
  20   0   4     6148.98     6006.08    145.12 o
  22   0   4        7.24       43.42     32.89 o
  24   0   4    22294.49    22781.38    374.30 o
  26   0   4     2716.60     2765.47     90.20 o
  28   0   4      206.42      202.83     53.64 o
  30   0   4      398.26      315.17     57.55 o
  32   0   4    10810.21    11526.10    516.18 o
  34   0   4     1628.68     1776.87    111.39 o
  36   0   4        2.62      -10.10     83.16 o
  38   0   4      288.12      290.83    110.83 o
  40   0   4     1367.18     1218.03    130.72 o
 -43   1   4      478.37      612.81     95.45 o
 -41   1   4      107.76       95.96     70.69 o
 -39   1   4      893.60      897.27    110.37 o
 -37   1   4      726.40      621.45     55.15 o
 -35   1   4        1.34      -30.17     48.22 o
 -33   1   4     1915.30     2234.48     81.14 o
 -31   1   4       89.42       66.14     39.08 o
 -29   1   4     3758.59     3827.42     77.53 o
 -27   1   4      946.07     1053.03     46.22 o
 -25   1   4      902.42      921.68     36.87 o
 -23   1   4     2717.42     2845.32     48.72 o
 -21   1   4     8479.94     8011.25    103.50 o
 -19   1   4      717.99      697.76     23.46 o
 -17   1   4    47595.15    47474.66    558.79 o
 -15   1   4    15755.82    15915.15    233.91 o
 -13   1   4      814.44     1010.31     21.53 o
 -11   1   4    16948.66    16905.59    178.58 o
  -9   1   4    39795.96    41523.10    869.91 o
  -7   1   4    58802.16    60508.29    945.62 o
  -5   1   4    19453.67    20243.72    343.28 o
  -3   1   4   142147.72   143518.23   2679.24 o
  -1   1   4    63883.30    67310.50    940.96 o
   1   1   4      195.44      169.96      9.62 o
   3   1   4    86363.71    91466.43   1090.87 o
   5   1   4    70478.53    76055.35    870.26 o
   7   1   4     6349.60     7342.32    143.87 o
   9   1   4     6289.36     6909.70     77.21 o
  11   1   4    11554.36    11827.57    138.61 o
  13   1   4     1090.15     1170.57     29.26 o
  15   1   4     7842.17     8428.07     95.72 o
  17   1   4    13641.47    13252.11    185.48 o
  19   1   4      815.72      909.39     28.15 o
  21   1   4     6238.99     6097.85     88.73 o
  23   1   4     7217.71     7218.32    110.47 o
  25   1   4      101.65      126.79     33.07 o
  27   1   4     1764.17     1866.69     62.11 o
  29   1   4      400.22      353.57     42.96 o
  31   1   4      917.79      831.97     57.89 o
  33   1   4       55.95       67.96     52.16 o
  35   1   4      976.40      893.67     62.67 o
  37   1   4      110.37       88.61     67.84 o
  39   1   4       84.62       65.26     70.66 o
 -42   2   4      839.19      874.25     89.36 o
 -40   2   4       46.46      -39.86     54.50 o
 -38   2   4      503.09      384.64     64.30 o
 -36   2   4      272.67      352.18     55.03 o
 -34   2   4     2480.87     2493.58     80.36 o
 -32   2   4      115.93       68.72     43.26 o
 -30   2   4     2025.64     1997.27     60.18 o
 -28   2   4      419.85      510.74     39.03 o
 -26   2   4     1792.11     1713.61     46.78 o
 -24   2   4      205.16      123.85     27.98 o
 -22   2   4     5325.85     5138.54     79.45 o
 -20   2   4     1790.29     1684.70     39.55 o
 -18   2   4    13557.20    13085.81    168.10 o
 -16   2   4    16903.84    16941.08    204.62 o
 -14   2   4    23808.73    23702.38    290.10 o
 -12   2   4    21473.48    22671.42    315.47 o
 -10   2   4     1075.49     1162.87     26.76 o
  -8   2   4      849.73      616.37     21.45 o
  -6   2   4   111622.06   119159.56   3562.12 o
  -4   2   4   108244.58   112629.36   2374.64 o
  -2   2   4    78606.94    82105.33   1731.38 o
   2   2   4       83.57      134.09     13.47 o
   4   2   4      717.15      649.26     42.15 o
   6   2   4    11522.92    12889.38    168.56 o
   8   2   4     5582.11     5647.03     81.29 o
  10   2   4       25.30       69.68     11.95 o
  12   2   4     1519.89     1684.96     30.22 o
  14   2   4     7662.98     8268.27     97.34 o
  16   2   4    13352.71    13656.81    187.76 o
  18   2   4    15254.20    14948.73    191.03 o
  20   2   4     1311.42     1205.73     35.11 o
  22   2   4     3428.22     3328.87     61.03 o
  24   2   4    15208.33    15453.70    220.89 o
  26   2   4      659.13      669.48     39.86 o
  28   2   4       74.68       75.37     37.77 o
  30   2   4      206.98      136.60     42.55 o
  32   2   4     7320.21     7000.55    127.45 o
  34   2   4      806.78      769.53     53.73 o
  36   2   4      299.44      288.23     58.02 o
  38   2   4      170.75      101.44     66.56 o
  40   2   4     1283.22     1245.19    103.76 o
 -41   3   4     1244.47     1278.82    103.54 o
 -39   3   4        0.38      -23.66     72.19 o
 -37   3   4       78.05       59.66     55.73 o
 -35   3   4       20.39      -51.85     51.85 o
 -33   3   4     9089.36     8914.88    211.03 o
 -31   3   4     1589.85     1531.90     68.19 o
 -29   3   4        0.07       38.72     43.59 o
 -27   3   4      373.52      391.98     42.92 o
 -25   3   4    14219.25    13301.84    192.00 o
 -23   3   4    15468.30    14744.75    200.54 o
 -21   3   4     2133.44     2141.18     55.09 o
 -19   3   4    23724.75    20595.76   2302.39 o
 -17   3   4    17716.32    18540.77    403.28 o
 -15   3   4     4837.42     4211.36    431.96 o
 -13   3   4       70.18       82.99     17.52 o
 -11   3   4    51791.75    51159.38    940.70 o
  -9   3   4      827.12      898.72     27.14 o
  -7   3   4    47733.23    51815.33    864.57 o
  -5   3   4     6682.18     7141.43    151.53 o
  -3   3   4    12594.15    11487.75    223.28 o
  -1   3   4     2086.97     1933.82     29.98 o
   1   3   4    13737.14    13383.65    173.32 o
   3   3   4      945.30      908.85     19.97 o
   5   3   4    77337.67    80383.55   1025.91 o
   7   3   4      820.63      705.80     22.03 o
   9   3   4      529.90      523.10     22.33 o
  11   3   4     1263.05     1329.98     30.69 o
  13   3   4    39360.93    38544.83    655.56 o
  15   3   4    19496.33    18952.52    332.81 o
  17   3   4       88.41       86.28     26.25 o
  19   3   4    10353.91    10105.53    144.96 o
  21   3   4     9300.53     9435.08    137.70 o
  23   3   4     2358.59     2437.61     54.43 o
  25   3   4      498.33      446.34     37.65 o
  27   3   4     3670.45     3586.18     84.93 o
  29   3   4      401.48      408.31     46.75 o
  31   3   4     2629.53     2871.74    118.37 o
  33   3   4       91.91       67.31     52.17 o
  35   3   4     2817.42     2987.32    107.30 o
  37   3   4       98.59       76.05     60.08 o
  39   3   4      294.28      267.18     73.84 o
 -40   4   4       31.62       23.51     70.24 o
 -38   4   4      316.53      285.24     65.81 o
 -36   4   4      128.48      182.33     59.72 o
 -34   4   4     1241.72     1236.87     67.13 o
 -32   4   4        3.52      -55.06     55.06 o
 -30   4   4     1045.50     1018.33     59.34 o
 -28   4   4      804.28      773.04     50.16 o
 -26   4   4      489.22      430.30     43.22 o
 -24   4   4      682.10      594.40     43.49 o
 -22   4   4     1602.83     1624.21     49.67 o
 -20   4   4     2288.09     2128.69     54.60 o
 -18   4   4     2108.92     2358.91     54.39 o
 -16   4   4      785.23      905.83     32.90 o
 -14   4   4     2044.29     2269.38     53.26 o
 -12   4   4      639.14      706.67     23.41 o
 -10   4   4     1776.95     1923.85     50.02 o
  -8   4   4     3882.83     3828.26     81.05 o
  -6   4   4      858.88      788.58     64.62 o
  -4   4   4     7782.65     8089.66    148.04 o
  -2   4   4     3918.20     4234.38     67.52 o
   0   4   4     2723.66     2564.12     39.99 o
   2   4   4      732.47      851.53     36.78 o
   4   4   4      966.80     1136.47     22.85 o
   6   4   4     4453.97     4529.06     64.28 o
   8   4   4     4980.76     4893.73    141.99 o
  10   4   4     1380.63     1478.44     47.07 o
  12   4   4     1563.74     1612.99     59.51 o
  14   4   4    19041.90    18743.04    247.41 o
  16   4   4      540.36      613.11     34.37 o
  18   4   4      456.10      531.78     31.88 o
  20   4   4     3738.97     3707.37     71.90 o
  22   4   4     4542.44     4722.78     86.62 o
  24   4   4      334.42      395.11     39.19 o
  26   4   4      618.39      618.61     45.24 o
  28   4   4     2962.14     2814.68     77.05 o
  30   4   4      611.38      625.06     56.98 o
  32   4   4      469.33      492.44     57.69 o
  34   4   4      276.69      248.53     59.29 o
  36   4   4      687.35      616.80     67.52 o
 -37   5   4      585.07      531.52     72.58 o
 -35   5   4        5.05      -22.18     61.35 o
 -33   5   4     2869.99     2967.91     94.10 o
 -31   5   4     1951.22     1799.34     65.39 o
 -29   5   4      457.14      550.58     49.99 o
 -27   5   4      334.89      358.64     43.09 o
 -25   5   4     3417.00     3419.59     81.00 o
 -23   5   4    11767.73    12079.25    190.81 o
 -21   5   4     1481.21     1432.88     61.09 o
 -19   5   4     3279.82     3282.56     98.30 o
 -17   5   4     1930.48     1910.45     56.85 o
 -15   5   4     5935.48     5923.57    137.16 o
 -13   5   4     1124.58     1107.91     72.86 o
 -11   5   4     9261.77     8965.77    223.72 o
  -9   5   4      855.79      855.35     38.22 o
  -7   5   4     6686.81     6916.60    132.91 o
  -5   5   4     2345.60     1991.25     50.01 o
  -3   5   4       23.04       59.37     15.43 o
  -1   5   4       91.76      112.89     18.62 o
   1   5   4     3828.71     3785.34     54.76 o
   3   5   4     8318.83     8387.14    105.41 o
   5   5   4    15526.30    15409.06    295.22 o
   7   5   4     3775.75     3585.11     64.04 o
   9   5   4      257.97      279.85     24.38 o
  11   5   4     4118.92     4255.18     79.29 o
  13   5   4     3944.37     4064.07     79.61 o
  15   5   4     5508.50     5670.17    102.67 o
  17   5   4     8194.16     8375.62    139.39 o
  19   5   4       62.25       70.11     34.62 o
  21   5   4     1514.90     1413.54     46.11 o
  23   5   4       10.97       14.67     36.47 o
  25   5   4     3848.67     3591.85     78.29 o
  27   5   4      702.27      744.09     48.98 o
  29   5   4     1172.27      992.35     56.56 o
  31   5   4        2.85      -49.00     55.04 o
  33   5   4     1505.28     1567.96     84.80 o
  35   5   4     1063.49     1049.61     74.28 o
 -36   6   4        3.05      -64.97     64.97 o
 -34   6   4      117.69      137.47     61.71 o
 -32   6   4       21.82       53.26     52.06 o
 -30   6   4     2520.01     2556.33     73.93 o
 -28   6   4       39.81       51.53     40.36 o
 -26   6   4       53.61       53.45     54.96 o
 -24   6   4     1542.29     1684.18     65.06 o
 -22   6   4      539.55      432.67     53.27 o
 -20   6   4      911.67      845.26     51.38 o
 -18   6   4     2594.63     2648.67     77.58 o
 -16   6   4       77.27       65.97     36.10 o
 -14   6   4     2544.43     2585.99     68.93 o
 -12   6   4     2208.19     2195.91     75.30 o
 -10   6   4      458.21      516.65     37.49 o
  -8   6   4     1275.57     1276.52     59.57 o
  -6   6   4    11327.17    11157.70    254.53 o
  -4   6   4      705.74      735.63     33.27 o
  -2   6   4     9717.66     9434.17    176.39 o
   0   6   4    10773.62    10909.51    199.21 o
   2   6   4      874.87      884.57     39.66 o
   4   6   4     1289.56     1338.19     38.18 o
   6   6   4      484.61      477.51     31.05 o
   8   6   4     4275.75     4282.37     73.19 o
  10   6   4      598.77      507.32     29.61 o
  12   6   4      125.61      134.48     31.34 o
  14   6   4      889.59     1097.76     43.11 o
  16   6   4       45.98       39.17     35.86 o
  18   6   4     1658.06     1756.12     56.39 o
  20   6   4      687.88      795.39     50.28 o
  22   6   4       73.57       21.13     45.21 o
  24   6   4      883.91      779.66     53.91 o
  26   6   4        0.06      -14.58     46.30 o
  28   6   4       14.77       -9.93     51.90 o
  30   6   4       15.64      -25.32     61.43 o
  32   6   4      731.53      740.51     77.57 o
 -33   7   4        2.53       31.18     67.36 o
 -31   7   4     1440.82     1477.39     87.22 o
 -29   7   4        2.72       31.18     70.94 o
 -27   7   4      173.83      189.12     61.93 o
 -25   7   4     1206.00     1226.86     87.05 o
 -23   7   4       20.62       34.34     48.13 o
 -21   7   4      201.99      173.33     50.52 o
 -19   7   4     3595.85     3586.36     94.89 o
 -17   7   4     3093.49     3122.16    109.67 o
 -15   7   4     3025.36     3042.10     78.29 o
 -13   7   4     1240.15     1263.73     51.36 o
 -11   7   4      412.90      390.96     62.71 o
  -9   7   4      973.25      817.19     50.75 o
  -7   7   4    13516.22    13120.14    299.44 o
  -5   7   4    11466.72    11333.75    259.68 o
  -3   7   4     6719.49     6642.36    181.14 o
  -1   7   4    10084.74    10660.64    242.23 o
   1   7   4      147.67      180.52     33.11 o
   3   7   4      115.33      206.31     37.67 o
   5   7   4      400.70      349.88     36.73 o
   7   7   4     2383.19     2309.79     68.40 o
   9   7   4       53.20       28.54     32.96 o
  11   7   4      760.44      716.17     36.16 o
  13   7   4      680.80      634.78     39.65 o
  15   7   4        2.22      -38.26     38.26 o
  17   7   4      436.19      397.97     44.96 o
  19   7   4     1130.86     1186.23     70.95 o
  21   7   4      530.98      602.37     52.56 o
  23   7   4      960.92      921.50     55.72 o
  25   7   4     1532.53     1712.68     77.91 o
  27   7   4       23.09       82.68     65.51 o
  29   7   4        0.98       42.76     73.42 o
 -28   8   4      180.78      234.87     73.53 o
 -26   8   4     1514.25     1724.46     86.39 o
 -24   8   4     2155.30     2162.14     74.44 o
 -22   8   4      630.75      597.92     54.19 o
 -20   8   4     2054.37     2176.71     80.82 o
 -18   8   4     1019.59     1083.27     52.57 o
 -16   8   4      242.94      325.39     49.91 o
 -14   8   4       59.52       61.24     46.54 o
 -12   8   4     1827.30     1748.63     95.59 o
 -10   8   4      396.73      355.78     53.43 o
  -8   8   4      221.75      170.05     65.50 o
  -6   8   4        9.38        0.12     88.20 o
  -4   8   4      671.60      660.80     51.12 o
  -2   8   4     1514.59     1530.73     69.43 o
   0   8   4     1331.10     1336.76     58.51 o
   2   8   4     4003.27     3992.13    103.16 o
   4   8   4     6468.92     6404.64    145.64 o
   6   8   4     1857.64     1818.42     77.46 o
   8   8   4      212.55      189.09     42.14 o
  10   8   4      389.98      443.78     41.58 o
  12   8   4     1340.58     1256.82     52.85 o
  14   8   4     4725.72     4584.12    195.86 o
  16   8   4     2804.69     2907.44    100.50 o
  18   8   4       86.49      104.80     44.80 o
  20   8   4      275.31      219.57     49.75 o
  22   8   4       15.81       18.19     59.46 o
  24   8   4      405.83      471.49     74.92 o
  26   8   4       96.39      184.53     76.59 o
 -23   9   4      230.24      243.90     72.19 o
 -21   9   4      877.52     1034.44     76.06 o
 -19   9   4      598.48      624.48     57.92 o
 -17   9   4      217.86      242.07     54.01 o
 -15   9   4       15.25        0.33     50.95 o
 -13   9   4       49.37       64.89     75.46 o
 -11   9   4       14.88      106.93     82.08 o
  -9   9   4       73.44      112.80     78.68 o
  -7   9   4      383.38      473.58     87.63 o
  -5   9   4     1720.53     1909.02    112.59 o
  -3   9   4      813.81      839.42     57.49 o
  -1   9   4     1636.22     1641.29     61.40 o
   1   9   4     1939.31     2029.55     74.20 o
   3   9   4      227.21      260.71     56.33 o
   5   9   4        6.90      -37.46     57.21 o
   7   9   4       43.66      -21.42     59.10 o
   9   9   4      420.30      412.30     49.27 o
  11   9   4       21.18      -40.29     49.55 o
  13   9   4        5.02       20.47     44.73 o
  15   9   4       99.66       42.47     52.08 o
  17   9   4      268.61      287.47     67.67 o
  19   9   4      196.17       59.87     80.09 o
  21   9   4      225.83       66.65    113.79 o
 -16  10   4      246.51      324.40     66.61 o
 -14  10   4      259.36      266.58     97.50 o
 -12  10   4      910.38     1026.65    177.81 o
 -10  10   4      177.96      266.40     91.74 o
  -8  10   4      582.50      495.93     91.31 o
  -6  10   4      836.45      982.63    104.76 o
  -4  10   4      584.89      414.65    113.09 o
  -2  10   4      867.64     1127.61     81.09 o
   0  10   4     1372.06     1537.52     69.52 o
   2  10   4        1.34      -51.76     52.46 o
   4  10   4      106.22       10.54     64.73 o
   6  10   4       10.20       49.94    127.09 o
   8  10   4       15.88       77.99    102.77 o
  10  10   4      169.84      152.85    117.28 o
  12  10   4       36.99       58.70     77.31 o
  14  10   4        1.33       93.26     81.26 o
 -43   1   5      375.24      294.89     92.93 o
 -41   1   5      476.75      526.53     75.97 o
 -39   1   5     1548.82     1606.47     80.36 o
 -37   1   5      286.20      354.23     53.68 o
 -35   1   5      763.68      749.32     54.58 o
 -33   1   5     2112.33     2135.14     70.27 o
 -31   1   5     6604.40     6840.95    117.75 o
 -29   1   5     1657.14     1557.10     51.92 o
 -27   1   5      959.76      843.52     39.34 o
 -25   1   5     2872.22     2800.96     61.67 o
 -23   1   5    13687.91    13242.68    148.69 o
 -21   1   5     1175.96     1109.93     30.51 o
 -19   1   5      237.76      195.43     18.71 o
 -17   1   5     7074.34     6981.90     91.89 o
 -15   1   5    98103.81    94908.46   1031.77 o
 -13   1   5     3997.00     3584.39     50.52 o
 -11   1   5    35441.69    36683.83    406.35 o
  -9   1   5      808.45      743.99     90.44 o
  -7   1   5   110892.91   113286.02   1634.87 o
  -5   1   5     2689.95     2788.73     50.40 o
  -3   1   5    26600.99    28596.09    387.09 o
  -1   1   5    71063.03    77723.70    998.18 o
   1   1   5   104718.59   111293.51   1361.05 o
   3   1   5    13489.15    14446.85    169.12 o
   5   1   5    15978.20    16987.24    217.13 o
   7   1   5    69224.00    71124.00    790.21 o
   9   1   5    89881.13    93257.84   1046.40 o
  11   1   5    37557.73    40078.76    420.74 o
  13   1   5       58.34      108.60     13.80 o
  15   1   5    32989.20    32275.49    343.95 o
  17   1   5     2375.74     2502.73     45.27 o
  19   1   5     6385.17     6399.51     77.17 o
  21   1   5     4965.37     5264.77     80.47 o
  23   1   5    28901.31    29430.35    385.07 o
  25   1   5      326.91      381.87     46.84 o
  27   1   5        0.99      -32.80     36.63 o
  29   1   5       17.32       -0.36     42.05 o
  31   1   5     8883.70     9155.49    184.87 o
  33   1   5     2699.18     2613.77     85.96 o
  35   1   5        6.25       12.84     64.25 o
  37   1   5      111.71       -5.74     67.65 o
  39   1   5     1426.07     1386.74     85.74 o
 -42   2   5     1080.07     1075.10     90.29 o
 -40   2   5      103.10       68.37     55.12 o
 -38   2   5      209.77      301.77     55.32 o
 -36   2   5     1292.61     1283.88     77.77 o
 -34   2   5     6664.14     6574.88    123.80 o
 -32   2   5      355.47      328.73     44.37 o
 -30   2   5     4151.00     4020.15     89.88 o
 -28   2   5      829.34      770.60     41.06 o
 -26   2   5    21339.98    21520.19    286.14 o
 -24   2   5     1419.66     1624.44     41.31 o
 -22   2   5     9260.11     9008.10    129.53 o
 -20   2   5    11814.89    11939.61    156.71 o
 -18   2   5      204.90      212.74     19.92 o
 -16   2   5     6430.33     6976.28     87.33 o
 -14   2   5      446.64      583.40     24.71 o
 -12   2   5     2953.34     2697.42     47.82 o
 -10   2   5    39703.82    38550.04    542.58 o
  -8   2   5      609.71      930.54     29.30 o
  -6   2   5     1059.31     1249.79     52.67 o
  -4   2   5    24469.45    23435.42    590.82 o
  -2   2   5    25994.85    26428.15    467.70 o
   0   2   5     7917.47     7484.26    168.87 o
   2   2   5    19116.62    20522.26    314.86 o
   4   2   5    92633.00    96134.59   1220.04 o
   6   2   5    19254.15    20446.47    264.94 o
   8   2   5       70.44       52.89     10.95 o
  10   2   5    24960.72    25589.88    311.66 o
  12   2   5    48428.51    49214.95    594.62 o
  14   2   5     8259.04     8474.92    107.87 o
  16   2   5       22.47       23.83     12.91 o
  18   2   5     6548.75     6320.40     88.24 o
  20   2   5      716.09      680.43     30.65 o
  22   2   5     4833.86     4684.84     74.69 o
  24   2   5      377.91      404.47     36.30 o
  26   2   5     3445.56     3340.84     75.97 o
  28   2   5     1451.87     1540.04     54.09 o
  30   2   5     2428.50     2359.47     65.74 o
  32   2   5      240.04      209.35     55.01 o
  34   2   5     2209.76     2092.43     77.54 o
  36   2   5        4.51       38.18     59.77 o
  38   2   5      455.19      361.79     71.46 o
 -41   3   5      309.68      388.39     68.72 o
 -39   3   5       25.03      -57.17     57.17 o
 -37   3   5      262.07      196.81     57.63 o
 -35   3   5     3351.62     3483.36    174.12 o
 -33   3   5      178.81      164.65     51.81 o
 -31   3   5      623.60      627.92     52.94 o
 -29   3   5     1206.33     1172.10     55.49 o
 -27   3   5     6293.31     6287.11    117.00 o
 -25   3   5      526.97      566.86     35.79 o
 -23   3   5     1549.91     1531.14     44.23 o
 -21   3   5    13210.50    13479.47    197.07 o
 -19   3   5     1609.06     1264.40    177.89 o
 -17   3   5     5764.33     5968.68    146.78 o
 -15   3   5     3110.95     2948.42     94.66 o
 -13   3   5      127.91      104.15     21.67 o
 -11   3   5    10890.87    11110.00    234.10 o
  -9   3   5    22574.67    23118.55    371.19 o
  -7   3   5     2217.34     2147.75    210.87 o
  -5   3   5     1356.69     1465.34     33.89 o
  -3   3   5     3519.21     4150.48     72.58 o
  -1   3   5    25619.03    26516.30    383.87 o
   1   3   5    51437.79    54242.00    928.30 o
   3   3   5    60856.73    62882.48    954.12 o
   5   3   5    54578.72    55474.88    845.30 o
   7   3   5     7673.88     7922.22    113.01 o
   9   3   5      254.27      483.01     42.44 o
  11   3   5     1065.05     1104.53     31.22 o
  13   3   5     9252.68     9329.65    172.96 o
  15   3   5     1404.23     1400.51     49.26 o
  17   3   5      317.92      433.86     35.45 o
  19   3   5     3619.77     3550.02     72.80 o
  21   3   5     1098.18     1121.88     41.39 o
  23   3   5      811.11      864.65     40.17 o
  25   3   5     2241.07     2111.60     56.65 o
  27   3   5      287.79      293.57     43.50 o
  29   3   5     1178.44     1185.59     55.22 o
  31   3   5     1656.42     1707.80     63.28 o
  33   3   5       53.42       -2.62     52.58 o
  35   3   5      217.97      292.70     57.98 o
  37   3   5      100.25      -27.71     68.46 o
 -40   4   5      353.09      288.00     77.87 o
 -38   4   5       26.97       47.47     63.16 o
 -36   4   5       34.24        8.67     57.90 o
 -34   4   5     2938.63     3143.14     97.72 o
 -32   4   5       14.92       13.93     56.01 o
 -30   4   5      801.92      645.28     55.64 o
 -28   4   5      143.79      130.81     44.46 o
 -26   4   5    13246.69    12956.43    202.95 o
 -24   4   5     3631.17     3369.45     82.54 o
 -22   4   5     9999.75     9961.05    160.00 o
 -20   4   5     1170.89     1196.65     55.57 o
 -18   4   5    20566.25    21012.43    295.02 o
 -16   4   5    47506.77    45882.89    684.20 o
 -14   4   5    25850.77    25249.76    386.27 o
 -12   4   5    37349.48    33024.13   1068.01 o
 -10   4   5     1469.70     1373.17     36.88 o
  -8   4   5     7828.81     7915.74    126.08 o
  -6   4   5     5714.12     5591.89    107.12 o
  -4   4   5    69831.44    69633.48    987.58 o
  -2   4   5    23375.45    24748.38    307.60 o
   0   4   5     1321.03     1075.45     22.36 o
   2   4   5     3016.00     3003.59     41.05 o
   4   4   5     2913.76     3232.08     74.00 o
   6   4   5      342.67      292.90     19.20 o
   8   4   5     1905.63     2096.64     59.84 o
  10   4   5     3730.30     3625.41     88.51 o
  12   4   5    25335.37    23923.31    437.84 o
  14   4   5     1736.19     1617.92     41.63 o
  16   4   5      643.67      675.22     31.47 o
  18   4   5     2072.66     1987.97     80.76 o
  20   4   5    10808.05    11020.79    167.68 o
  22   4   5     2584.95     2602.18     74.02 o
  24   4   5     7103.49     7046.34    179.39 o
  26   4   5     3567.37     3525.54     78.61 o
  28   4   5     2493.98     2308.71     74.17 o
  30   4   5       72.47       54.08     52.87 o
  32   4   5     2179.49     2136.10     77.43 o
  34   4   5     1875.45     1943.02     77.26 o
  36   4   5      378.05      370.54     67.48 o
 -39   5   5       11.15      121.64    195.21 o
 -37   5   5     1180.83     1165.17    103.91 o
 -35   5   5        1.53      -58.02     60.93 o
 -33   5   5     1174.45      949.70     67.05 o
 -31   5   5     1785.33     1700.22     64.61 o
 -29   5   5     3122.92     3116.95     84.63 o
 -27   5   5       64.07       59.91     45.04 o
 -25   5   5        6.50      -43.40     43.40 o
 -23   5   5     9394.27     9409.49    171.59 o
 -21   5   5        4.80       -6.32     34.14 o
 -19   5   5      175.26      221.33     35.77 o
 -17   5   5    13331.58    13221.12    229.62 o
 -15   5   5       39.12      -10.57     35.53 o
 -13   5   5    15969.41    15551.52    285.30 o
 -11   5   5     2035.12     2163.05     65.30 o
  -9   5   5     1276.98     1283.86     52.91 o
  -7   5   5     3845.42     3984.03     95.16 o
  -5   5   5      650.66      650.99     30.23 o
  -3   5   5     8338.00     8628.45    160.27 o
  -1   5   5      268.17      240.49     16.37 o
   1   5   5    33065.52    33322.74    428.24 o
   3   5   5     8875.31     8819.93    110.19 o
   5   5   5     8188.56     8291.62    109.33 o
   7   5   5    18746.53    18724.61    272.73 o
   9   5   5       79.49       33.81     25.45 o
  11   5   5      228.48      171.43     28.51 o
  13   5   5       18.75       60.27     30.52 o
  15   5   5     2464.93     2452.51     61.99 o
  17   5   5      201.06      177.92     36.82 o
  19   5   5      585.32      515.72     39.11 o
  21   5   5     2430.14     2404.62     57.76 o
  23   5   5       40.56       44.81     39.00 o
  25   5   5     2234.59     2011.66     83.56 o
  27   5   5      239.35      187.69     48.77 o
  29   5   5      308.23      251.05     55.55 o
  31   5   5      363.94      426.24     59.72 o
  33   5   5        4.84      -55.42     61.72 o
  35   5   5      245.81      141.98     66.79 o
 -36   6   5        5.94      -27.12     65.16 o
 -34   6   5      617.47      573.64     67.55 o
 -32   6   5     4865.40     4695.42    176.26 o
 -30   6   5      370.18      454.39     48.36 o
 -28   6   5      324.88      324.90     43.72 o
 -26   6   5      237.67      203.55     56.81 o
 -24   6   5     7820.17     8203.67    168.92 o
 -22   6   5     1072.17      934.22     57.94 o
 -20   6   5      491.05      524.74     59.97 o
 -18   6   5     3623.99     3578.60     98.26 o
 -16   6   5     1434.86     1450.07     57.00 o
 -14   6   5        4.96        3.77     38.72 o
 -12   6   5      387.14      473.76     41.79 o
 -10   6   5     2300.34     2121.24    109.37 o
  -8   6   5     3849.85     3597.47     80.61 o
  -6   6   5      834.87      882.77     39.56 o
  -4   6   5        1.43       -7.40     28.43 o
  -2   6   5      943.08      835.32     55.90 o
   0   6   5     6895.70     6912.74    145.65 o
   2   6   5    11312.52    11849.21    213.59 o
   4   6   5     4730.29     4581.44     89.13 o
   6   6   5     6918.57     6958.68    110.08 o
   8   6   5     3777.13     3802.43     76.43 o
  10   6   5      257.01      347.05     32.57 o
  12   6   5     1938.82     1823.38     61.84 o
  14   6   5     2404.01     2414.38     60.51 o
  16   6   5     6204.67     6222.27    113.01 o
  18   6   5        0.72       -1.07     39.80 o
  20   6   5        8.34       59.80     42.95 o
  22   6   5      708.86      751.07     55.57 o
  24   6   5     2955.72     3014.03     86.30 o
  26   6   5      258.93      165.92     51.25 o
  28   6   5       73.81       74.18     53.32 o
  30   6   5       45.74        1.30     58.31 o
  32   6   5     2990.78     2956.51    106.23 o
 -33   7   5        4.45       38.22     68.12 o
 -31   7   5      167.20      234.91     76.19 o
 -29   7   5       13.05        2.41     70.37 o
 -27   7   5     1008.33      891.08     68.99 o
 -25   7   5      274.79      254.30     55.27 o
 -23   7   5     1493.24     1415.08     68.13 o
 -21   7   5      184.32      162.44     50.55 o
 -19   7   5     1655.05     1643.19     62.50 o
 -17   7   5     2103.79     1957.34     63.64 o
 -15   7   5     3660.60     3835.12     92.27 o
 -13   7   5     3178.91     3299.63     79.20 o
 -11   7   5      265.52      286.99     50.28 o
  -9   7   5      102.15       18.90     44.07 o
  -7   7   5     2584.40     2436.62     86.71 o
  -5   7   5     4508.82     4670.84    136.10 o
  -3   7   5      857.67      900.90     69.33 o
  -1   7   5       71.39       92.09     31.44 o
   1   7   5       69.63       62.83     32.02 o
   3   7   5      654.29      751.30     41.56 o
   5   7   5      147.83      209.48     42.65 o
   7   7   5     1365.42     1367.59     58.44 o
   9   7   5      198.59      257.60     36.86 o
  11   7   5     1166.83     1153.25     43.53 o
  13   7   5      330.92      415.45     38.72 o
  15   7   5     1057.21     1077.43     53.17 o
  17   7   5       27.25       20.96     42.45 o
  19   7   5       58.66        7.85     46.15 o
  21   7   5     1444.89     1378.38     93.10 o
  23   7   5      656.11      581.14     60.58 o
  25   7   5       67.43      131.87     65.74 o
  27   7   5      469.54      498.71     77.86 o
  29   7   5      144.59      108.82     67.75 o
 -28   8   5      152.04      197.20     74.63 o
 -26   8   5       31.11       36.05     68.60 o
 -24   8   5      290.51      348.98     61.65 o
 -22   8   5       51.01       43.43     54.27 o
 -20   8   5       14.72      -11.21     49.06 o
 -18   8   5        0.46      -25.74     46.41 o
 -16   8   5        3.90       52.68     48.41 o
 -14   8   5      174.52      250.08     45.34 o
 -12   8   5        1.37      -22.68     55.93 o
 -10   8   5       93.60      114.42     50.01 o
  -8   8   5       23.02       12.25     49.38 o
  -6   8   5       39.94      181.63     49.87 o
  -4   8   5       58.81      126.69     49.08 o
  -2   8   5      368.33      451.43     50.57 o
   0   8   5      651.31      602.93     64.27 o
   2   8   5       57.47       44.10     38.67 o
   4   8   5        5.33      -13.74     39.74 o
   6   8   5      840.00      890.25     52.20 o
   8   8   5       79.38       31.50     40.75 o
  10   8   5      682.79      654.38     44.91 o
  12   8   5     1103.19     1087.90     52.64 o
  14   8   5      613.22      625.38     50.34 o
  16   8   5      151.01      135.85     44.14 o
  18   8   5       20.20       29.02     47.92 o
  20   8   5       10.58       34.46     51.85 o
  22   8   5      129.56       35.35     66.93 o
  24   8   5      217.09      136.95     70.98 o
  26   8   5      108.77      131.66     76.64 o
 -23   9   5       47.48      133.41     71.11 o
 -21   9   5       35.39      102.42     69.85 o
 -19   9   5       20.90       76.66     69.11 o
 -17   9   5      819.65      849.45     60.83 o
 -15   9   5      898.23      919.04     86.30 o
 -13   9   5      921.15      965.83     56.20 o
 -11   9   5     1217.17     1239.66    121.95 o
  -9   9   5       11.28      -79.22     79.22 o
  -7   9   5      527.86      550.94    115.31 o
  -5   9   5     2870.84     2882.72    132.62 o
  -3   9   5      837.78      779.14     51.30 o
  -1   9   5      170.78      101.18     55.14 o
   1   9   5        3.47       -9.40     52.41 o
   3   9   5      105.31      105.50     45.13 o
   5   9   5       20.04       92.60     47.09 o
   7   9   5        0.12        6.23     49.56 o
   9   9   5      330.47      411.38     55.91 o
  11   9   5      941.24      985.07     76.61 o
  13   9   5      922.90      953.55     85.32 o
  15   9   5       15.31      -71.59     71.59 o
  17   9   5      261.02      266.92     77.95 o
  19   9   5        5.89       -5.91     81.44 o
  21   9   5      583.43      530.56    206.38 o
 -16  10   5      128.28      105.49     73.33 o
 -14  10   5       23.08        9.96     95.35 o
 -12  10   5        8.16      -89.65     89.65 o
 -10  10   5       11.75        7.14     89.96 o
  -8  10   5        1.50      -77.35     86.17 o
  -6  10   5       46.94       11.28     90.50 o
  -4  10   5       30.08       65.73     61.35 o
  -2  10   5       45.00       12.33     46.49 o
   0  10   5      257.88      188.21     51.22 o
   2  10   5      754.84      674.42     70.01 o
   4  10   5      406.47      361.39     66.44 o
   6  10   5      341.89      229.13     68.21 o
   8  10   5      365.10      299.03     85.26 o
  10  10   5       59.53      144.15     74.66 o
  12  10   5        0.86      -54.74     83.06 o
 -42   0   6     1660.69     1126.71    136.08 o
 -40   0   6      189.51      290.70     94.38 o
 -38   0   6     6074.94     6485.45    280.46 o
 -36   0   6      567.66      693.11     79.78 o
 -34   0   6    12603.08    13439.10    467.90 o
 -32   0   6    12230.71    12463.66    262.06 o
 -30   0   6      748.77      798.63     56.81 o
 -28   0   6      269.84      269.45     41.72 o
 -26   0   6      977.94     1127.50     49.69 o
 -24   0   6    28177.99    27890.14    455.51 o
 -22   0   6      241.47      187.59     33.11 o
 -20   0   6     4250.82     3945.20     98.90 o
 -18   0   6      242.06      202.95     25.41 o
 -16   0   6     8349.65     7912.62    156.77 o
 -14   0   6    30262.51    30419.60    485.61 o
 -12   0   6     5114.15     6346.59    179.56 o
 -10   0   6    21908.31    19644.41    279.19 o
  -8   0   6   379099.69   375609.88   7627.36 o
  -6   0   6    18450.57    19858.61    362.65 o
  -4   0   6    50632.57    51325.30    927.41 o
  -2   0   6    16685.38    19372.47    355.50 o
   0   0   6   261687.22   273636.41   4518.77 o
   2   0   6     7990.96     8846.25    152.44 o
   4   0   6    80749.85    81574.56   1376.89 o
   6   0   6   154745.52   158360.03   2353.80 o
   8   0   6    15905.91    16474.08    248.62 o
  10   0   6    12110.64    12359.71    218.36 o
  12   0   6     3941.96     4332.94     69.91 o
  14   0   6    46466.32    45609.34    611.24 o
  16   0   6    16537.45    16942.41    235.29 o
  18   0   6      254.71      208.51     28.99 o
  20   0   6     1611.16     1610.99     64.79 o
  22   0   6    12015.89    11953.48    207.39 o
  24   0   6      359.29      344.13     45.86 o
  26   0   6      105.29       50.91     51.17 o
  28   0   6       84.35      122.24     67.94 o
  30   0   6    13352.98    13725.96    428.77 o
  32   0   6     1359.36     1377.10    158.05 o
  34   0   6       29.79       61.34     86.14 o
  36   0   6        7.06        8.80    106.72 o
  38   0   6     1160.84     1229.21    129.47 o
 -43   1   6      199.69      294.76     77.82 o
 -41   1   6      380.77      351.18     68.58 o
 -39   1   6      478.21      607.14     82.66 o
 -37   1   6       42.19       32.12     51.12 o
 -35   1   6      661.81      592.94     60.69 o
 -33   1   6     2424.42     2673.60    108.15 o
 -31   1   6     1053.68      902.72     49.32 o
 -29   1   6     1151.68     1127.63     45.92 o
 -27   1   6    13339.03    12709.29    180.97 o
 -25   1   6      102.53       33.93     30.55 o
 -23   1   6      332.58      326.44     22.89 o
 -21   1   6      561.20      570.75     25.49 o
 -19   1   6    15994.21    13317.51    841.69 o
 -17   1   6     4164.35     4065.28     71.58 o
 -15   1   6    52291.69    51493.50    542.03 o
 -13   1   6    44501.85    43564.29    530.40 o
 -11   1   6    13766.33    14621.92    173.06 o
  -9   1   6    51434.64    55234.54    718.07 o
  -7   1   6       55.99       45.10     10.65 o
  -5   1   6    16990.63    18799.25    274.76 o
  -3   1   6    14341.25    15333.50    202.57 o
  -1   1   6    26060.35    26277.73    341.03 o
   1   1   6     4311.51     4776.57     71.10 o
   3   1   6     1532.77     1698.34     51.48 o
   5   1   6    50890.79    52475.34    634.31 o
   7   1   6     3657.89     3529.75     45.18 o
   9   1   6    15375.71    15928.73    175.51 o
  11   1   6    22062.26    20922.07    211.88 o
  13   1   6       66.99      112.57     14.66 o
  15   1   6     1076.55      988.15     49.29 o
  17   1   6     2879.55     2920.68     46.60 o
  19   1   6     9902.42     9856.25    117.88 o
  21   1   6      265.78      296.61     26.96 o
  23   1   6     1382.14     1429.31     51.37 o
  25   1   6     3850.92     3688.20    112.49 o
  27   1   6       42.86       78.17     38.60 o
  29   1   6      151.33      146.74     69.02 o
  31   1   6      116.17      117.03     52.39 o
  33   1   6      632.07      624.09     58.64 o
  35   1   6        2.74      -31.12     66.79 o
  37   1   6      271.60      234.06     70.75 o
  39   1   6       28.17      -70.68     70.68 o
 -42   2   6      561.43      641.33     85.42 o
 -40   2   6      467.15      571.34     59.62 o
 -38   2   6       49.26      -34.16     53.28 o
 -36   2   6      944.72      957.78     55.56 o
 -34   2   6      816.74      851.94     52.21 o
 -32   2   6     1343.35     1403.50     62.64 o
 -30   2   6     1636.14     1590.73     54.15 o
 -28   2   6     1555.99     1532.26     50.18 o
 -26   2   6    12516.92    12168.24    179.29 o
 -24   2   6    16283.25    16247.25    219.01 o
 -22   2   6      257.87      239.56     28.31 o
 -20   2   6     2643.89     2585.51     60.21 o
 -18   2   6    14904.22    14823.17    181.75 o
 -16   2   6    55798.55    55509.89    640.42 o
 -14   2   6    12864.14    12082.64    153.64 o
 -12   2   6    28872.54    29237.54    356.19 o
 -10   2   6    14459.18    15208.81    299.79 o
  -8   2   6    15532.45    15422.90    253.28 o
  -6   2   6      331.99      384.75     20.44 o
  -4   2   6     8526.42     8385.00    138.48 o
  -2   2   6      732.35      661.09     37.77 o
   0   2   6    16484.59    17462.07    289.78 o
   2   2   6      845.70      899.95     21.29 o
   4   2   6     2904.52     3210.57     46.69 o
   6   2   6     8450.79     9968.60    158.54 o
   8   2   6    50163.72    52213.15    584.16 o
  10   2   6    14832.70    14985.20    173.50 o
  12   2   6    13989.92    13235.60    160.55 o
  14   2   6    29248.44    29244.91    344.03 o
  16   2   6        5.18       11.15     14.45 o
  18   2   6     7429.15     7588.13    102.30 o
  20   2   6     4731.25     4634.86     73.55 o
  22   2   6     5947.67     5950.03     92.47 o
  24   2   6     3126.31     3076.65     82.97 o
  26   2   6     1071.20     1012.73     53.65 o
  28   2   6      878.05      946.39     48.90 o
  30   2   6     3583.84     3787.36     98.52 o
  32   2   6       21.00       30.23     47.51 o
  34   2   6      827.54      870.45     63.73 o
  36   2   6      146.41      162.97     73.55 o
  38   2   6      404.16      605.98     73.40 o
 -41   3   6        3.46      -18.17     69.39 o
 -39   3   6       42.96       98.21     58.04 o
 -37   3   6      411.25      361.64     59.29 o
 -35   3   6     5835.64     5855.60    126.80 o
 -33   3   6      888.46      768.30     58.72 o
 -31   3   6     1600.43     1481.34     63.05 o
 -29   3   6       39.78       29.98     43.69 o
 -27   3   6    13015.97    12951.48    202.52 o
 -25   3   6      524.64      546.62     35.11 o
 -23   3   6     1939.74     2055.80     59.36 o
 -21   3   6     3825.61     3824.50     75.91 o
 -19   3   6     9633.21    10058.47    150.85 o
 -17   3   6      536.21      651.16     37.87 o
 -15   3   6      254.70      106.46     50.66 o
 -13   3   6     3264.39     3141.41    121.29 o
 -11   3   6    19795.39    19429.14    382.04 o
  -9   3   6      767.33      712.68     25.10 o
  -7   3   6    42519.35    34732.28   5051.18 o
  -5   3   6    34294.38    33957.38    651.37 o
  -3   3   6     8821.39     8773.21    325.14 o
  -1   3   6     3679.10     3711.89    465.76 o
   1   3   6     7862.58     8008.81    120.00 o
   3   3   6   117594.02   121687.68   1850.59 o
   5   3   6      985.64      954.07     24.67 o
   7   3   6     6902.72     6275.28     94.21 o
   9   3   6      141.85       90.90     22.40 o
  11   3   6    31282.14    31461.06    659.87 o
  13   3   6     1443.17     1509.60     59.73 o
  15   3   6     1732.77     1773.22     42.54 o
  17   3   6      544.97      619.00     35.75 o
  19   3   6    10082.44    10447.70    142.34 o
  21   3   6      736.93      792.34     35.58 o
  23   3   6     3774.14     3765.34     71.99 o
  25   3   6     1404.37     1554.66     62.03 o
  27   3   6     3273.48     3182.41     85.03 o
  29   3   6      511.06      491.19     49.71 o
  31   3   6     2356.68     2298.85     70.72 o
  33   3   6     2471.83     2287.05     76.49 o
  35   3   6      393.23      516.12     79.39 o
  37   3   6       41.20       36.84     78.69 o
 -40   4   6       61.12      -75.39     75.39 o
 -38   4   6        4.97      -71.29     71.29 o
 -36   4   6      787.34      713.62     74.22 o
 -34   4   6      426.69      419.73     66.41 o
 -32   4   6      270.28      182.21     60.52 o
 -30   4   6     1700.46     1641.33     68.83 o
 -28   4   6     1204.03     1203.76     55.50 o
 -26   4   6       62.67       10.78     42.99 o
 -24   4   6      181.52       89.43     37.79 o
 -22   4   6     4570.04     4658.15     87.05 o
 -20   4   6     1499.57     1445.41     43.04 o
 -18   4   6     1110.64     1119.54     47.68 o
 -16   4   6        5.08        3.71     24.72 o
 -14   4   6     4441.42     3401.07    787.03 o
 -12   4   6       78.29       95.39     33.30 o
 -10   4   6      331.46      204.47     52.92 o
  -8   4   6      590.76      496.45     21.21 o
  -6   4   6     9816.95     9840.46    145.93 o
  -4   4   6        3.24       32.67     13.11 o
  -2   4   6     2102.32     2330.55     42.22 o
   0   4   6      556.62      709.92     21.53 o
   2   4   6     1222.45     1142.77     26.05 o
   4   4   6       58.25       31.10      9.97 o
   6   4   6     3667.77     4082.63    107.30 o
   8   4   6     6293.77     6051.45    216.01 o
  10   4   6       31.61       11.64     14.62 o
  12   4   6     3886.13     4074.34     78.16 o
  14   4   6      539.83      552.39     30.70 o
  16   4   6      653.45      694.48     34.71 o
  18   4   6       38.15       24.76     31.62 o
  20   4   6      508.03      586.05     38.66 o
  22   4   6      282.27      181.73     36.51 o
  24   4   6      382.75      468.43     45.90 o
  26   4   6       45.19       64.66     41.98 o
  28   4   6     1345.99     1336.14     62.76 o
  30   4   6      764.62      787.38     64.96 o
  32   4   6      284.41      286.77     58.27 o
  34   4   6       58.57       37.22     63.67 o
  36   4   6      337.39      300.21     61.77 o
 -39   5   6      103.29      190.45    199.18 o
 -37   5   6        7.48      125.84     70.09 o
 -35   5   6     3716.64     3930.91    122.56 o
 -33   5   6     2761.95     2892.77    105.85 o
 -31   5   6      298.30      263.45     54.29 o
 -29   5   6      504.10      459.83     59.22 o
 -27   5   6     1409.46     1369.62     61.65 o
 -25   5   6     5556.72     5356.74    111.87 o
 -23   5   6       46.48       17.26     38.65 o
 -21   5   6     3819.29     3823.91     85.23 o
 -19   5   6       27.59       32.94     35.72 o
 -17   5   6     9480.79     8923.14    151.51 o
 -15   5   6       59.63       82.07     36.79 o
 -13   5   6      363.89      308.18     35.04 o
 -11   5   6      477.41      527.17     36.03 o
  -9   5   6    19422.19    18763.61    367.31 o
  -7   5   6    16239.69    16151.46    286.86 o
  -5   5   6     6787.64     6723.32    103.07 o
  -3   5   6      613.01      628.78     23.01 o
  -1   5   6     1395.56     1324.49     32.54 o
   1   5   6     9775.79    10644.31    159.91 o
   3   5   6    15613.09    15248.46    330.51 o
   5   5   6    18777.62    19214.71    319.95 o
   7   5   6     2397.97     2604.63     66.23 o
   9   5   6     4241.08     4258.18     84.89 o
  11   5   6     1900.12     1761.23     68.79 o
  13   5   6     2451.56     2199.60     84.62 o
  15   5   6     4768.54     4937.04    100.95 o
  17   5   6      282.08      314.16     41.46 o
  19   5   6     5420.09     5432.63    105.06 o
  21   5   6      536.57      447.98     44.60 o
  23   5   6     4825.75     4575.21     92.05 o
  25   5   6       46.61       84.15     41.31 o
  27   5   6      731.82      740.29     48.29 o
  29   5   6      589.55      633.90     59.00 o
  31   5   6     3105.35     3465.21    103.17 o
  33   5   6      520.50      557.41     67.36 o
 -36   6   6      172.10      175.09     67.37 o
 -34   6   6       31.35      -60.21     60.21 o
 -32   6   6      399.75      294.86     53.98 o
 -30   6   6     1622.30     1728.41     84.55 o
 -28   6   6     1389.24     1371.08     54.84 o
 -26   6   6       33.33       28.02     62.84 o
 -24   6   6      995.69     1083.38     68.76 o
 -22   6   6       38.55       12.58     53.39 o
 -20   6   6     1292.76     1052.32     63.66 o
 -18   6   6     1194.46     1173.67     88.99 o
 -16   6   6     5864.26     5847.71    130.18 o
 -14   6   6     7349.28     6805.87    142.36 o
 -12   6   6     4311.28     4071.99    102.50 o
 -10   6   6      650.63      690.75     39.45 o
  -8   6   6      505.73      545.73     35.20 o
  -6   6   6       85.54       84.42     30.78 o
  -4   6   6      189.98      177.68     29.23 o
  -2   6   6      727.97      741.61     39.99 o
   0   6   6        4.45       15.24     31.09 o
   2   6   6      665.75      689.09     39.92 o
   4   6   6       54.48       44.31     23.80 o
   6   6   6     1067.89     1046.47     38.82 o
   8   6   6     7261.95     7437.38    137.79 o
  10   6   6     4641.61     4532.65     96.37 o
  12   6   6     4929.33     5004.00    113.62 o
  14   6   6     2427.22     2431.79     71.22 o
  16   6   6      134.66      173.22     43.52 o
  18   6   6        2.31      -34.58     44.91 o
  20   6   6     1481.60     1600.16    111.75 o
  22   6   6     2818.10     2883.10     83.62 o
  24   6   6       63.45       58.84     48.53 o
  26   6   6      676.65      697.81     53.73 o
  28   6   6        2.47      -38.12     53.49 o
  30   6   6     1988.58     1863.41     90.19 o
  32   6   6       50.72       17.79     72.62 o
 -33   7   6      128.22      201.06     68.54 o
 -31   7   6     1375.11     1547.58     89.76 o
 -29   7   6      624.17      601.74     77.22 o
 -27   7   6       40.71      134.75     62.80 o
 -25   7   6     1945.97     1776.74     81.22 o
 -23   7   6        3.50      -16.43     54.94 o
 -21   7   6       84.61       50.17     51.45 o
 -19   7   6     1332.66     1180.84     57.97 o
 -17   7   6     8958.19     8891.61    168.57 o
 -15   7   6     2089.56     2099.23     76.24 o
 -13   7   6     3035.08     2952.15     75.79 o
 -11   7   6    12313.17    12207.90    227.80 o
  -9   7   6        8.10      -31.75     35.21 o
  -7   7   6       21.80       57.61     43.72 o
  -5   7   6      750.43      753.19     43.04 o
  -3   7   6      859.08      851.01     51.33 o
  -1   7   6     1391.33     1284.22     53.72 o
   1   7   6       86.57       36.14     37.32 o
   3   7   6     1624.79     1515.51     56.31 o
   5   7   6       11.19      -44.04     46.56 o
   7   7   6      794.59      793.28     51.54 o
   9   7   6     3517.39     3758.65     85.76 o
  11   7   6     1242.14     1287.12     49.93 o
  13   7   6     1188.14     1188.70     56.77 o
  15   7   6     1685.96     1624.21     60.12 o
  17   7   6       93.10       72.22     46.02 o
  19   7   6      111.04      133.46     49.98 o
  21   7   6     1020.21      962.85     61.82 o
  23   7   6      698.16      692.51     61.66 o
  25   7   6       40.68      -65.91     65.91 o
  27   7   6      279.30      358.41     71.10 o
  29   7   6       21.35       11.70     61.31 o
 -28   8   6       95.96       37.74     73.19 o
 -26   8   6       29.87       15.48     62.98 o
 -24   8   6      246.22      176.54     66.63 o
 -22   8   6       69.02       54.22     54.19 o
 -20   8   6       59.53       76.41     51.46 o
 -18   8   6      725.77      717.30     57.14 o
 -16   8   6       91.02      168.71     50.90 o
 -14   8   6        8.53       20.49     45.34 o
 -12   8   6     3193.44     3271.37     90.82 o
 -10   8   6     6396.16     6581.99    171.42 o
  -8   8   6     4554.51     4960.98    128.36 o
  -6   8   6     3017.40     3188.21    118.49 o
  -4   8   6      538.54      645.72     46.66 o
  -2   8   6      381.75      440.15     45.91 o
   0   8   6      364.47      437.45     47.01 o
   2   8   6     3843.01     3978.48    139.11 o
   4   8   6     8707.54     8806.44    238.97 o
   6   8   6     1563.66     1610.50     64.53 o
   8   8   6      442.92      468.87     46.82 o
  10   8   6      924.85      860.12     52.16 o
  12   8   6      512.49      600.93     53.16 o
  14   8   6       12.58      -14.72     38.35 o
  16   8   6        6.02        2.60     45.87 o
  18   8   6        2.69       35.41     50.21 o
  20   8   6      253.56      184.04     74.33 o
  22   8   6        3.50      -85.75     85.75 o
  24   8   6       43.18        2.98     72.86 o
 -23   9   6        7.38       10.48     70.50 o
 -21   9   6       60.67       32.69     72.94 o
 -19   9   6      137.09      177.70     71.44 o
 -17   9   6      756.23      705.99     60.84 o
 -15   9   6      970.05      944.59     83.59 o
 -13   9   6     1655.80     1969.50     75.72 o
 -11   9   6     1269.56     1382.28     61.17 o
  -9   9   6      176.87      166.85     46.41 o
  -7   9   6      258.87      275.90     47.51 o
  -5   9   6      117.78      151.69     40.30 o
  -3   9   6        5.90       -8.87     46.95 o
  -1   9   6       51.95      143.92     48.34 o
   1   9   6      291.10      323.45     52.00 o
   3   9   6      564.17      534.44     56.05 o
   5   9   6     1213.20     1288.05     63.78 o
   7   9   6      658.74      759.10     76.42 o
   9   9   6      471.39      386.60     58.70 o
  11   9   6      108.95       85.80     57.55 o
  13   9   6       12.85       28.73     56.68 o
  15   9   6       29.17       55.13     72.84 o
  17   9   6        1.64      -21.48     77.87 o
  19   9   6       10.24       31.52     82.94 o
 -16  10   6     1155.93     1256.75    100.87 o
 -14  10   6      251.73      252.25     72.42 o
 -12  10   6      101.36       93.75     67.63 o
 -10  10   6        4.31       13.33     91.57 o
  -8  10   6      115.18       63.23     61.56 o
  -6  10   6      323.37      324.77    112.68 o
  -4  10   6       51.66      -64.30     64.30 o
  -2  10   6       26.84      -11.92     45.18 o
   0  10   6        4.28       25.72     75.53 o
   2  10   6       45.24      -16.15     82.13 o
   4  10   6        1.68      -62.22     66.79 o
   6  10   6      100.47      142.21     70.97 o
   8  10   6      451.50      558.11     72.57 o
  10  10   6      115.12       86.66     69.75 o
  12  10   6      738.78      834.24    196.38 o
 -43   1   7     1270.07     1218.82     86.08 o
 -41   1   7       87.47       29.27     66.62 o
 -39   1   7     1150.97     1124.18     76.65 o
 -37   1   7      352.13      377.88     70.72 o
 -35   1   7     8421.38     8501.99    157.50 o
 -33   1   7     1181.03     1080.62     53.17 o
 -31   1   7    11879.74    11390.49    174.82 o
 -29   1   7      771.34      776.85     41.90 o
 -27   1   7    15018.80    14509.09    271.10 o
 -25   1   7    27232.60    27337.40    360.46 o
 -23   1   7     3785.14     3876.46     67.80 o
 -21   1   7     2027.60     1954.02     41.15 o
 -19   1   7     9862.97     9667.27    125.49 o
 -17   1   7    60323.02    59249.69    666.42 o
 -15   1   7     2315.27     2749.65     41.71 o
 -13   1   7    13560.69    12798.00    142.34 o
 -11   1   7      736.27      745.62     22.74 o
  -9   1   7    99293.76   103875.68   1356.99 o
  -7   1   7     9424.05     9527.50    137.71 o
  -5   1   7      930.38      854.70     25.05 o
  -3   1   7     1151.86     1245.63     36.39 o
  -1   1   7    61854.82    63746.37   1239.23 o
   1   1   7    18772.33    19882.57    317.43 o
   3   1   7    28458.26    28164.52    346.75 o
   5   1   7    14253.52    14861.49    169.06 o
   7   1   7    37609.22    38631.20    416.74 o
   9   1   7    10959.04    11469.65    121.58 o
  11   1   7    37591.02    37758.14    386.45 o
  13   1   7    24814.82    24441.05    261.90 o
  15   1   7      607.97      485.71     20.16 o
  17   1   7     2177.29     2458.38     42.99 o
  19   1   7     6511.16     6499.62     90.84 o
  21   1   7    22678.72    23120.54    305.91 o
  23   1   7       38.05       26.42     34.59 o
  25   1   7     1660.81     1642.24     52.00 o
  27   1   7      865.30      929.24     54.93 o
  29   1   7     7466.65     7729.95    195.48 o
  31   1   7      426.56      435.80     64.71 o
  33   1   7      634.30      701.82     61.16 o
  35   1   7        3.34       84.46     68.08 o
  37   1   7     1798.12     1949.64    111.73 o
 -42   2   7      376.53      359.38     83.07 o
 -40   2   7       84.98       74.34     56.13 o
 -38   2   7     1279.54     1384.24     83.92 o
 -36   2   7     2562.72     2812.54     87.35 o
 -34   2   7       14.38       23.52     45.74 o
 -32   2   7     3930.18     3974.59     96.40 o
 -30   2   7      294.40      205.22     40.15 o
 -28   2   7      401.04      430.54     38.97 o
 -26   2   7      804.35      868.40     53.05 o
 -24   2   7      195.58      162.29     30.56 o
 -22   2   7     1275.03     1272.34     37.92 o
 -20   2   7    13524.98    13440.85    175.20 o
 -18   2   7     1493.13     1617.62     35.21 o
 -16   2   7    11142.57    10807.74    133.03 o
 -14   2   7     1486.34     1797.72     37.79 o
 -12   2   7    63573.96    63172.57    793.43 o
 -10   2   7    19072.21    20654.87    275.05 o
  -8   2   7    56667.98    56900.82    745.08 o
  -6   2   7    80160.66    81896.47   1220.96 o
  -4   2   7      131.79      139.27     14.42 o
  -2   2   7    10549.48     9763.34    133.81 o
   0   2   7    13288.40    14109.72    191.18 o
   2   2   7    88565.49    95294.53   1199.17 o
   4   2   7     7366.65     7759.23    105.38 o
   6   2   7    15767.59    15362.14    185.02 o
   8   2   7     2122.87     2392.58     39.54 o
  10   2   7    24119.30    23875.81    282.11 o
  12   2   7     4162.45     4344.12     66.74 o
  14   2   7      309.47      291.49     22.28 o
  16   2   7      289.75      368.47     34.14 o
  18   2   7    21080.18    20994.51    264.46 o
  20   2   7      508.21      533.25     34.03 o
  22   2   7     4561.70     4665.36     86.13 o
  24   2   7     3856.45     3974.84     81.18 o
  26   2   7     9575.99     9554.76    167.80 o
  28   2   7       27.72      -41.43     41.43 o
  30   2   7     1062.82     1063.30     53.18 o
  32   2   7     3089.87     3075.71    123.06 o
  34   2   7      684.86      723.17     72.72 o
  36   2   7       26.48       -3.43     67.17 o
  38   2   7      154.09      202.15    103.53 o
 -41   3   7      387.90      298.35     72.60 o
 -39   3   7      661.38      760.54     67.68 o
 -37   3   7      468.73      505.03     60.20 o
 -35   3   7      814.08      884.87     69.29 o
 -33   3   7     4368.27     4386.28    108.80 o
 -31   3   7      165.26      266.51     49.56 o
 -29   3   7        5.90       -6.51     44.16 o
 -27   3   7     1415.43     1480.60     55.76 o
 -25   3   7     1793.12     1803.41     65.14 o
 -23   3   7     1833.25     1718.86     48.83 o
 -21   3   7     3253.03     3170.54     68.51 o
 -19   3   7      221.99      189.16     28.48 o
 -17   3   7     9472.84     9291.12    184.87 o
 -15   3   7     2365.84     2522.19     68.56 o
 -13   3   7    20049.90    20233.78    334.08 o
 -11   3   7    16156.68    15595.44    276.05 o
  -9   3   7    46902.30    46058.17    791.04 o
  -7   3   7    48872.65    47323.91    754.05 o
  -5   3   7    13710.47    11565.68    995.25 o
  -3   3   7    23251.56    23922.67    610.99 o
  -1   3   7     6415.34     7188.54    115.30 o
   1   3   7    10284.32    10277.52    155.65 o
   3   3   7    11052.93    11961.93    165.75 o
   5   3   7     2102.05     2089.16     44.92 o
   7   3   7    18745.20    19780.34    268.14 o
   9   3   7      605.56      697.33     27.48 o
  11   3   7        7.07       43.37     16.14 o
  13   3   7     1776.71     1770.28     70.83 o
  15   3   7       55.85       67.62     24.17 o
  17   3   7      149.80      191.05     27.51 o
  19   3   7     6490.41     6612.72     99.87 o
  21   3   7      402.76      416.54     33.90 o
  23   3   7     2439.88     2371.91     57.27 o
  25   3   7       17.20       38.67     41.14 o
  27   3   7     2830.97     2691.83     73.07 o
  29   3   7      200.70      166.85     48.31 o
  31   3   7     1218.71     1285.07     66.20 o
  33   3   7     1176.21     1178.12     65.40 o
  35   3   7      279.04      313.58     71.41 o
  37   3   7        3.08      115.32     91.37 o
 -40   4   7        0.45       15.83     74.32 o
 -38   4   7      199.30      260.87     76.00 o
 -36   4   7     4565.10     4496.81    129.48 o
 -34   4   7       60.92      129.73     63.64 o
 -32   4   7       50.71       67.17     58.33 o
 -30   4   7      446.85      557.86     58.02 o
 -28   4   7    13714.45    13665.41    245.20 o
 -26   4   7    12060.25    11944.13    215.90 o
 -24   4   7     9410.86     9569.41    166.98 o
 -22   4   7     6329.07     6385.14    113.67 o
 -20   4   7      468.99      548.25     35.21 o
 -18   4   7     1167.34     1127.20     51.98 o
 -16   4   7    33296.91    32722.21    499.30 o
 -14   4   7    34518.33    33238.66    630.57 o
 -12   4   7     2999.71     2887.73     67.28 o
 -10   4   7     1863.11     1058.84    333.28 o
  -8   4   7      131.77      132.30     39.62 o
  -6   4   7     1775.68     1779.06     52.76 o
  -4   4   7     3911.82     3838.86    102.55 o
  -2   4   7      608.61      485.91     51.30 o
   0   4   7    42365.38    44219.66    664.59 o
   2   4   7    12448.37    12684.51    211.63 o
   4   4   7     3032.05     2716.59    487.31 o
   6   4   7      201.75      244.42     35.93 o
   8   4   7    18447.59    15162.60   1907.35 o
  10   4   7    34977.63    35435.07    507.49 o
  12   4   7     9912.79     9834.94    156.22 o
  14   4   7    17599.75    17498.96    246.55 o
  16   4   7        6.74       55.29     29.17 o
  18   4   7     3651.83     3798.09     94.28 o
  20   4   7       92.44      124.44     34.27 o
  22   4   7     9891.98     9677.38    145.38 o
  24   4   7     1327.08     1256.26     49.16 o
  26   4   7     1531.94     1431.08     62.76 o
  28   4   7      448.83      472.47     55.95 o
  30   4   7     2248.87     2207.02     77.46 o
  32   4   7      777.96      606.32     62.29 o
  34   4   7      203.36      190.11     64.38 o
 -37   5   7      139.37      132.06     70.01 o
 -35   5   7      330.46      333.84     79.73 o
 -33   5   7      647.01      629.91     67.77 o
 -31   5   7       40.39       31.32     52.15 o
 -29   5   7     2979.16     3108.66     97.17 o
 -27   5   7     1566.82     1503.86     63.72 o
 -25   5   7      604.24      494.75     46.24 o
 -23   5   7      945.11      966.57     48.29 o
 -21   5   7      888.86      660.46     41.63 o
 -19   5   7     4118.87     4091.22     89.13 o
 -17   5   7     1751.53     1667.65     61.47 o
 -15   5   7     2287.62     2233.41     56.10 o
 -13   5   7     1118.81      957.21     40.28 o
 -11   5   7     9384.12     9312.11    194.95 o
  -9   5   7    23216.54    22100.50    432.31 o
  -7   5   7     1847.78     1739.86     58.66 o
  -5   5   7    30658.70    31112.45    600.03 o
  -3   5   7      481.01      448.81     21.48 o
  -1   5   7      500.13      454.48     21.24 o
   1   5   7     7849.86     7830.60    121.61 o
   3   5   7     1505.70     1817.83     51.14 o
   5   5   7     3076.01     3012.31     70.41 o
   7   5   7        1.90       -6.31     29.21 o
   9   5   7     9130.75     9022.91    162.52 o
  11   5   7     2369.28     2305.79     65.99 o
  13   5   7      206.54      203.22     35.95 o
  15   5   7     6309.70     6340.10    121.82 o
  17   5   7        9.34       -1.01     36.48 o
  19   5   7       62.73       84.10     37.56 o
  21   5   7     1069.75     1054.10     48.80 o
  23   5   7      586.71      521.48     47.13 o
  25   5   7        2.38       34.67     42.25 o
  27   5   7        4.51      -10.34     46.11 o
  29   5   7     1892.49     1804.71     71.88 o
  31   5   7       90.19       29.50     60.25 o
  33   5   7       26.08        2.38     63.55 o
 -36   6   7      927.11     1045.46     75.73 o
 -34   6   7      328.62      255.24     78.18 o
 -32   6   7       11.12       62.34     53.29 o
 -30   6   7      315.21      326.08     52.08 o
 -28   6   7      190.00      164.33     47.51 o
 -26   6   7      227.92      151.38     64.42 o
 -24   6   7      498.33      444.37     60.97 o
 -22   6   7      258.98      283.86     55.86 o
 -20   6   7     3215.20     3446.80    103.17 o
 -18   6   7     3389.03     3436.07     98.27 o
 -16   6   7      223.34       94.37     43.43 o
 -14   6   7      983.95      984.57     83.16 o
 -12   6   7     2227.68     2202.98     73.94 o
 -10   6   7    21113.87    20973.22    412.95 o
  -8   6   7    10856.69    11275.26    230.32 o
  -6   6   7     3129.35     3253.76     78.60 o
  -4   6   7    23100.66    22774.98    402.18 o
  -2   6   7       29.36       81.62     35.22 o
   0   6   7     5851.76     5866.22    143.19 o
   2   6   7     3569.67     3479.23     92.67 o
   4   6   7     7893.71     7800.13    141.04 o
   6   6   7     2506.75     2545.69     66.12 o
   8   6   7     1875.96     1867.62     55.46 o
  10   6   7       75.21       95.49     36.23 o
  12   6   7     2661.92     2761.97     75.55 o
  14   6   7      691.85      792.87     47.90 o
  16   6   7     5092.14     4771.52    108.92 o
  18   6   7      298.61      247.90     49.97 o
  20   6   7     1213.33     1160.49     61.35 o
  22   6   7     1916.42     1842.72     68.00 o
  24   6   7      248.59      219.47     48.89 o
  26   6   7      194.50      212.86     51.70 o
  28   6   7       93.81       58.14     58.87 o
  30   6   7     1805.99     1703.48     93.78 o
 -33   7   7      375.75      361.37     71.46 o
 -31   7   7      691.51      919.32     84.21 o
 -29   7   7       95.08      187.51     72.82 o
 -27   7   7      125.14      123.62     63.10 o
 -25   7   7     2692.94     2725.46     88.67 o
 -23   7   7       64.85       58.72     54.72 o
 -21   7   7      110.41      136.81     68.55 o
 -19   7   7       24.76        4.93     47.32 o
 -17   7   7      613.19      597.30     48.69 o
 -15   7   7      280.28      263.48     42.05 o
 -13   7   7      260.60      340.19     39.10 o
 -11   7   7      492.21      489.61     38.23 o
  -9   7   7       40.06       19.71     38.90 o
  -7   7   7       41.73      -25.99     39.94 o
  -5   7   7        4.21      -30.32     39.19 o
  -3   7   7      533.76      504.83     38.61 o
  -1   7   7      972.32     1123.86     54.03 o
   1   7   7      926.33      951.50     54.18 o
   3   7   7      723.40      743.41     48.15 o
   5   7   7      101.81      161.81     39.26 o
   7   7   7      206.02      200.12     41.28 o
   9   7   7     2530.08     2659.52     72.40 o
  11   7   7     6016.71     5911.05    121.02 o
  13   7   7       38.79       48.56     41.87 o
  15   7   7       47.50       51.13     45.23 o
  17   7   7        1.22      -37.51     48.16 o
  19   7   7     1521.60     1555.62     71.89 o
  21   7   7      191.65      134.24     54.99 o
  23   7   7       18.79       31.94     57.90 o
  25   7   7      486.64      423.21     68.93 o
  27   7   7      703.10      559.71     75.00 o
 -28   8   7       97.03      156.65     74.24 o
 -26   8   7      465.49      555.69     73.13 o
 -24   8   7      271.42      347.63     68.01 o
 -22   8   7      133.93      155.55     55.59 o
 -20   8   7       34.65        6.20     50.54 o
 -18   8   7      334.59      294.25     55.33 o
 -16   8   7       27.14      -23.27     38.34 o
 -14   8   7       36.12       57.92     48.09 o
 -12   8   7       29.29       58.44     45.12 o
 -10   8   7     1150.13     1055.99     77.53 o
  -8   8   7      181.17      151.57     46.70 o
  -6   8   7        7.70       17.35     45.17 o
  -4   8   7      135.26       53.82     45.96 o
  -2   8   7       64.45      109.40     52.43 o
   0   8   7     1125.82     1250.11     61.54 o
   2   8   7        3.44      -18.45     48.38 o
   4   8   7       46.59       19.24     46.73 o
   6   8   7       31.08       50.01     47.50 o
   8   8   7      192.19      194.70     45.94 o
  10   8   7      327.62      337.72     50.27 o
  12   8   7       17.99       -1.72     57.68 o
  14   8   7      130.36      178.27     42.61 o
  16   8   7       34.54      -10.06     47.48 o
  18   8   7      628.99      570.88     64.07 o
  20   8   7      139.94      172.81     66.62 o
  22   8   7       14.27      -11.93     62.65 o
  24   8   7       16.05      -66.26     66.26 o
 -23   9   7      153.61      158.96     81.19 o
 -21   9   7      336.13      236.62     76.13 o
 -19   9   7      405.08      556.13    122.69 o
 -17   9   7      352.17      390.33     63.13 o
 -15   9   7      458.28      360.67     59.38 o
 -13   9   7      155.68      159.76     53.36 o
 -11   9   7       63.21        7.80     50.26 o
  -9   9   7       76.00      141.66     51.28 o
  -7   9   7       17.63       20.42     49.65 o
  -5   9   7      390.75      372.21     53.84 o
  -3   9   7      230.09      253.65     52.68 o
  -1   9   7      839.68      755.78     51.68 o
   1   9   7      206.58      232.65     54.36 o
   3   9   7       45.37       59.65     53.58 o
   5   9   7        7.59      -24.39     51.57 o
   7   9   7       46.26       92.76     55.14 o
   9   9   7      587.31      601.16     61.77 o
  11   9   7     1013.10     1231.47     83.04 o
  13   9   7     1024.57     1231.87     87.49 o
  15   9   7      304.50      256.56     77.30 o
  17   9   7        7.29       12.12     78.16 o
  19   9   7       31.47      -99.28    150.50 o
 -14  10   7      227.55       55.56     74.23 o
 -12  10   7     1379.29     1449.17     87.55 o
 -10  10   7     1141.35     1162.87     80.74 o
  -8  10   7      174.88      112.48     69.48 o
  -6  10   7      128.35      104.58     69.33 o
  -4  10   7       47.21        0.21     97.39 o
  -2  10   7       20.19      -23.30     84.32 o
   0  10   7        5.66       95.25     70.94 o
   2  10   7       35.39       62.72     60.67 o
   4  10   7       64.68       62.22     62.79 o
   6  10   7        3.28       82.46     65.07 o
   8  10   7      105.61       69.20     76.67 o
  10  10   7       32.04      -71.20     71.20 o
 -42   0   8      298.62      242.46    118.99 o
 -40   0   8      606.36      515.32    100.12 o
 -38   0   8      705.72      912.08     87.73 o
 -36   0   8     2480.95     2756.72    118.08 o
 -34   0   8      264.00      377.10     73.81 o
 -32   0   8      248.02      230.41     51.43 o
 -30   0   8      816.76      985.95     71.26 o
 -28   0   8     9540.45     9433.24    175.70 o
 -26   0   8       78.22      128.62     39.63 o
 -24   0   8     9157.02     8795.62    161.18 o
 -22   0   8     2995.66     2861.01     74.91 o
 -20   0   8    75653.45    75616.80   1201.21 o
 -18   0   8    67027.44    64641.79    958.49 o
 -16   0   8      383.49      492.44     27.62 o
 -14   0   8    28519.76    28050.43    397.72 o
 -12   0   8    35743.72    35032.21    523.80 o
 -10   0   8   169448.75   172482.55   3151.20 o
  -8   0   8    22313.38    23187.00    373.58 o
  -6   0   8    82267.95    77142.94   1425.18 o
  -4   0   8    22365.08    21613.69    450.07 o
  -2   0   8    12219.37    13382.30    247.80 o
   0   0   8    16893.36    16826.79    267.02 o
   2   0   8    15236.47    15445.71    231.61 o
   4   0   8     2511.41     2633.90     83.88 o
   6   0   8    26340.37    26183.28    456.58 o
   8   0   8      215.79      289.33     19.83 o
  10   0   8    28823.35    28777.32    387.35 o
  12   0   8     9727.46    10150.79    165.24 o
  14   0   8    14823.39    14884.51    219.97 o
  16   0   8     3218.10     3042.25     99.76 o
  18   0   8    44462.34    45765.79    750.79 o
  20   0   8    32024.66    32767.86    530.96 o
  22   0   8      432.23      464.04     54.58 o
  24   0   8     2544.63     2614.90     97.13 o
  26   0   8     5560.19     5391.93    161.14 o
  28   0   8    19629.16    19733.92    513.23 o
  30   0   8     1104.36      896.65    116.79 o
  32   0   8     1224.37     1232.96    130.21 o
  34   0   8      193.18      243.50    106.89 o
  36   0   8     2217.05     2159.62    222.27 o
  38   0   8      475.18      457.60    143.43 o
 -43   1   8        5.41       -6.18     69.56 o
 -41   1   8        2.00      -65.73     65.73 o
 -39   1   8     1735.02     1713.03     82.48 o
 -37   1   8       98.37       49.78     48.87 o
 -35   1   8     1811.75     1660.68     63.44 o
 -33   1   8      583.21      504.27     48.29 o
 -31   1   8     2117.96     2162.72     78.45 o
 -29   1   8     1359.58     1354.34     49.86 o
 -27   1   8     3165.26     3314.59     98.31 o
 -25   1   8    33224.47    32789.51    429.67 o
 -23   1   8      290.48      348.71     29.60 o
 -21   1   8    13566.33    13303.94    154.27 o
 -19   1   8     5811.15     5920.79     81.83 o
 -17   1   8    10568.55    10801.04    153.89 o
 -15   1   8     2273.25     2455.10     45.26 o
 -13   1   8     8641.09     9211.47    102.72 o
 -11   1   8    15890.60    15124.25    173.23 o
  -9   1   8      416.19      454.39     22.67 o
  -7   1   8     7555.21     7351.24     93.74 o
  -5   1   8    69925.31    70744.57    878.02 o
  -3   1   8    21384.80    22753.74    285.09 o
  -1   1   8    58512.67    60474.18    817.93 o
   1   1   8    17878.53    17170.76    205.63 o
   3   1   8     1913.61     1898.16     35.49 o
   5   1   8     1624.72     1425.33     25.36 o
   7   1   8      996.24      998.19     19.84 o
   9   1   8    38044.47    39936.85    407.73 o
  11   1   8      410.97      458.98     18.05 o
  13   1   8    13387.91    13574.14    160.09 o
  15   1   8     3288.76     3371.74     69.75 o
  17   1   8     1162.49     1093.54     31.93 o
  19   1   8      205.00      223.44     26.59 o
  21   1   8      225.55      181.15     32.88 o
  23   1   8      935.79      925.17     43.42 o
  25   1   8     2786.33     2876.26     98.70 o
  27   1   8      289.75      286.62     51.22 o
  29   1   8      467.99      470.18     55.24 o
  31   1   8      644.04      728.60     62.12 o
  33   1   8      535.16      511.53     60.10 o
  35   1   8       43.77      -25.95     68.59 o
  37   1   8      210.79      103.31     71.92 o
 -42   2   8       56.18      120.39     96.11 o
 -40   2   8     3606.88     3700.24    132.11 o
 -38   2   8      326.92      239.01     56.88 o
 -36   2   8     1398.49     1344.56     63.38 o
 -34   2   8      769.39      711.74     56.14 o
 -32   2   8     4327.69     4566.07     94.24 o
 -30   2   8      910.17      974.55     47.89 o
 -28   2   8     4024.34     4232.78    107.30 o
 -26   2   8    18960.87    18705.96    265.10 o
 -24   2   8      106.38      154.62     31.13 o
 -22   2   8      159.24      120.06     26.83 o
 -20   2   8     2421.33     2538.71     53.07 o
 -18   2   8     7037.35     6905.51    100.76 o
 -16   2   8     2106.57     2101.50     51.09 o
 -14   2   8      444.50      355.81     22.55 o
 -12   2   8      233.99      314.55     21.66 o
 -10   2   8     2226.37     2041.03     65.77 o
  -8   2   8     2823.48     3622.13     64.68 o
  -6   2   8     2844.94     3173.00     50.61 o
  -4   2   8     9905.61     9840.54    143.39 o
  -2   2   8    78373.39    81140.93   1181.84 o
   0   2   8    29198.31    29711.00    413.51 o
   2   2   8    37823.56    38555.04    488.33 o
   4   2   8     2266.14     2124.85     34.98 o
   6   2   8       97.27      126.21     14.52 o
   8   2   8    12071.21    12019.80    146.57 o
  10   2   8    43016.33    43883.79    512.73 o
  12   2   8     4812.07     4767.18     74.92 o
  14   2   8     2481.66     2518.37     85.90 o
  16   2   8     1573.11     1613.15     38.81 o
  18   2   8     9786.41    10045.04    136.10 o
  20   2   8     1441.48     1609.30     41.95 o
  22   2   8      241.70      250.68     35.25 o
  24   2   8     3592.07     3819.67     80.11 o
  26   2   8     3677.05     3817.77     86.26 o
  28   2   8     3162.55     3131.22    101.72 o
  30   2   8      370.96      418.65     52.22 o
  32   2   8      213.99      291.53     57.77 o
  34   2   8      177.23      117.92     68.44 o
  36   2   8      672.66      776.01     75.93 o
 -41   3   8      479.81      333.33     80.35 o
 -39   3   8     2067.98     2277.01     86.05 o
 -37   3   8      662.95      780.01     66.79 o
 -35   3   8        0.36      -22.96     57.05 o
 -33   3   8     1335.55     1310.81     67.61 o
 -31   3   8     1432.38     1346.84     64.44 o
 -29   3   8     5235.83     5132.83    105.17 o
 -27   3   8      522.88      479.64     41.00 o
 -25   3   8     2445.58     2349.75     63.52 o
 -23   3   8     1035.01     1040.08     65.05 o
 -21   3   8     4190.73     4016.62     78.53 o
 -19   3   8     6608.46     6633.77    113.09 o
 -17   3   8    56035.02    55875.26    801.66 o
 -15   3   8      332.61      257.13     54.84 o
 -13   3   8    10624.97    10956.09    326.54 o
 -11   3   8      236.34      328.14     30.31 o
  -9   3   8    60272.96    56346.49   1278.35 o
  -7   3   8    40900.52    39135.13    884.09 o
  -5   3   8      760.96      701.64     24.70 o
  -3   3   8     4438.77     4118.63     89.18 o
  -1   3   8    14970.75    15530.14    220.28 o
   1   3   8     8133.06     8320.44    171.73 o
   3   3   8       22.96       36.42     19.85 o
   5   3   8     5002.95     4601.81    104.20 o
   7   3   8    12251.81    12453.81    193.49 o
   9   3   8    15962.65    15934.74    230.72 o
  11   3   8     1168.67     1154.98     39.90 o
  13   3   8     7337.45     7706.88    112.37 o
  15   3   8     2980.73     2827.19     58.98 o
  17   3   8     9287.46     9168.38    133.26 o
  19   3   8       51.22       77.99     31.01 o
  21   3   8    12668.77    12498.88    177.31 o
  23   3   8      988.45      963.20     48.37 o
  25   3   8     6659.13     6677.87    123.53 o
  27   3   8       11.06      -43.99     43.99 o
  29   3   8     2958.85     3141.26     82.36 o
  31   3   8     1898.52     1847.86     82.08 o
  33   3   8      515.84      518.25     66.70 o
  35   3   8      110.00      144.14     70.61 o
 -40   4   8      197.56      208.17     78.12 o
 -38   4   8      252.66      170.26    107.09 o
 -36   4   8     1535.61     1527.23     96.28 o
 -34   4   8      612.69      661.00     70.05 o
 -32   4   8       29.55       83.68     59.77 o
 -30   4   8     1169.20     1317.69     70.98 o
 -28   4   8      174.05      196.93     50.79 o
 -26   4   8     1038.48     1014.20     53.09 o
 -24   4   8      226.04      204.83     38.98 o
 -22   4   8     3487.07     3690.81     82.46 o
 -20   4   8      284.40      347.77     45.93 o
 -18   4   8      808.24     1034.14     42.20 o
 -16   4   8       95.60       88.46     28.92 o
 -14   4   8    12365.28    12245.54    195.98 o
 -12   4   8     7805.31     7636.68    158.62 o
 -10   4   8        6.37        7.02      8.76 o
  -8   4   8     6428.15        7.93      9.79 o
  -6   4   8     2573.81        2.55      8.10 o
  -4   4   8      272.37      165.25     59.94 o
  -2   4   8     1837.59      736.24    797.10 o
   0   4   8    13179.85    11312.95    482.80 o
   2   4   8     3017.90     3158.70    256.11 o
   4   4   8        9.98        2.07      5.66 o
   6   4   8     4529.15     4440.44     95.24 o
   8   4   8     4938.60     5132.19     83.63 o
  10   4   8      900.50      933.41     44.59 o
  12   4   8       16.37       16.23     27.34 o
  14   4   8     1738.85     1946.35     48.92 o
  16   4   8     2989.68     2787.10     70.82 o
  18   4   8      382.26      285.07     33.81 o
  20   4   8      647.68      710.26     40.90 o
  22   4   8     2997.18     2919.38     82.25 o
  24   4   8      582.06      585.00     46.71 o
  26   4   8      529.27      503.73     55.12 o
  28   4   8      496.15      518.43     56.43 o
  30   4   8      695.40      680.19     61.58 o
  32   4   8      225.99      147.46     64.66 o
  34   4   8      304.29      358.54     60.95 o
 -37   5   8     1652.12     1563.45     92.91 o
 -35   5   8      366.76      325.39     76.81 o
 -33   5   8       21.96       31.99     63.76 o
 -31   5   8      126.16       38.02     56.10 o
 -29   5   8     3138.74     3214.51    136.62 o
 -27   5   8       16.19      -45.70     45.70 o
 -25   5   8       71.83       84.60     43.82 o
 -23   5   8        6.17       26.89     39.99 o
 -21   5   8     6766.29     6673.27    124.43 o
 -19   5   8     6681.91     6971.41    130.93 o
 -17   5   8     7434.19     7032.04    136.48 o
 -15   5   8     2805.22     2989.08     98.37 o
 -13   5   8    10553.47    10424.61    264.88 o
 -11   5   8     2939.23     3121.87     70.20 o
  -9   5   8     8168.20     7451.56    133.66 o
  -7   5   8    24143.61    22845.54    378.31 o
  -5   5   8      851.91      920.08     38.14 o
  -3   5   8       77.61      130.31     23.58 o
  -1   5   8     2578.51     2544.08     70.70 o
   1   5   8      844.89      837.86     42.40 o
   3   5   8     3178.42     3212.93     67.58 o
   5   5   8      560.46      527.20     31.89 o
   7   5   8     7934.01     7707.83    131.78 o
   9   5   8     4151.01     4077.77     84.33 o
  11   5   8      188.10      204.55     34.37 o
  13   5   8     2605.91     2270.12     76.16 o
  15   5   8     2963.30     3026.49     78.79 o
  17   5   8     1071.03     1027.28     46.50 o
  19   5   8     3010.55     3250.65    104.44 o
  21   5   8     5399.17     5380.45    135.24 o
  23   5   8      357.45      299.84     45.89 o
  25   5   8        9.26      -47.61     47.61 o
  27   5   8      201.84      239.83     55.00 o
  29   5   8     3376.17     3455.28    100.26 o
  31   5   8        3.32      -42.70     61.23 o
  33   5   8        4.16      175.73    183.75 o
 -36   6   8      291.15      225.14     67.85 o
 -34   6   8      140.71      129.54     63.51 o
 -32   6   8      772.11      940.96     64.98 o
 -30   6   8       18.21       49.88     51.23 o
 -28   6   8     1770.09     1837.20     67.95 o
 -26   6   8     1710.44     1690.25     60.04 o
 -24   6   8      336.65      273.07     61.52 o
 -22   6   8     3793.81     3781.39    109.21 o
 -20   6   8      416.66      484.44     56.05 o
 -18   6   8     1563.89     1480.60     63.92 o
 -16   6   8      673.96      724.11     51.34 o
 -14   6   8     2988.98     2613.48     95.84 o
 -12   6   8      326.83      321.93     43.33 o
 -10   6   8      994.42     1000.31     63.24 o
  -8   6   8     3873.07     3983.84    102.65 o
  -6   6   8     2126.53     1828.20     66.04 o
  -4   6   8      728.41      688.28     36.73 o
  -2   6   8     6059.25     6237.53    152.12 o
   0   6   8     1281.12     1193.28     48.43 o
   2   6   8    10057.86     9812.86    171.93 o
   4   6   8      480.33      502.65     32.20 o
   6   6   8      615.00      690.06     36.33 o
   8   6   8       11.93       -7.44     35.00 o
  10   6   8     2183.57     2288.11     77.07 o
  12   6   8      684.32      699.09     42.51 o
  14   6   8      353.04      501.24     42.98 o
  16   6   8     2313.70     2197.32     66.14 o
  18   6   8      329.15      226.26     46.98 o
  20   6   8       51.37       56.54     48.08 o
  22   6   8      118.06       85.95     47.16 o
  24   6   8      698.80      696.52     53.41 o
  26   6   8      731.63      740.78     60.21 o
  28   6   8       95.17        2.91     71.55 o
  30   6   8      138.46       67.78     74.96 o
 -33   7   8       12.22       75.94     89.27 o
 -31   7   8       80.99      186.47     66.83 o
 -29   7   8      624.52      649.43     86.98 o
 -27   7   8     3476.32     3728.96    116.10 o
 -25   7   8     1315.80     1257.59     88.70 o
 -23   7   8     2239.68     2325.79     92.13 o
 -21   7   8      257.92      253.68     60.21 o
 -19   7   8      139.25       61.91     53.99 o
 -17   7   8       67.55       77.58     70.51 o
 -15   7   8       45.80       99.77     47.89 o
 -13   7   8      101.50       32.87     46.63 o
 -11   7   8       50.14       78.52     44.23 o
  -9   7   8      217.93      206.72     43.26 o
  -7   7   8      354.98      381.60     47.20 o
  -5   7   8     3133.24     3232.73    122.69 o
  -3   7   8     8654.63     8503.64    200.00 o
  -1   7   8     5721.75     5476.90    126.12 o
   1   7   8     5883.13     5463.42    126.73 o
   3   7   8     2875.05     2949.42    138.75 o
   5   7   8      214.42      119.87     45.95 o
   7   7   8     2020.10     2135.64     60.22 o
   9   7   8     1836.05     1851.71     66.22 o
  11   7   8     3443.48     3587.15    117.37 o
  13   7   8      456.59      435.36     46.98 o
  15   7   8       91.75       66.49     44.09 o
  17   7   8       11.94       44.18     46.56 o
  19   7   8      669.31      626.64     53.87 o
  21   7   8       37.78       23.62     51.29 o
  23   7   8      119.26      132.61     60.16 o
  25   7   8       19.38      -65.70     65.70 o
  27   7   8      398.77      307.60     67.69 o
 -28   8   8      124.84       91.66     68.17 o
 -26   8   8       12.13      -27.51     67.85 o
 -24   8   8      652.05      700.80     72.02 o
 -22   8   8     1028.62     1055.87     64.94 o
 -20   8   8     1178.57     1205.99     63.05 o
 -18   8   8     3715.69     3987.96    102.00 o
 -16   8   8     1897.58     1980.24     69.89 o
 -14   8   8        2.32       -8.26     49.87 o
 -12   8   8     1261.20     1181.44     66.35 o
 -10   8   8     2437.73     2340.12     88.72 o
  -8   8   8     2719.65     2614.86    102.18 o
  -6   8   8     2630.97     2635.36     94.74 o
  -4   8   8     4865.29     5025.19    134.59 o
  -2   8   8     1047.59     1111.61     61.97 o
   0   8   8       65.50       15.90     45.14 o
   2   8   8       12.68      -14.43     45.31 o
   4   8   8       97.82       78.76     48.50 o
   6   8   8       12.73       38.95     46.79 o
   8   8   8     1774.62     1620.37     71.76 o
  10   8   8        8.84      -49.02     49.02 o
  12   8   8      226.99      216.36     49.31 o
  14   8   8       52.67       27.63     43.04 o
  16   8   8     1553.68     1616.52     66.17 o
  18   8   8     1629.45     1625.54     76.25 o
  20   8   8      195.54      248.07     74.99 o
  22   8   8      746.54      722.37     70.89 o
 -23   9   8      758.27      908.39     84.20 o
 -21   9   8      717.28      752.82     95.10 o
 -19   9   8      146.53      132.90     71.53 o
 -17   9   8      280.50      295.00     77.55 o
 -15   9   8       77.05      108.34     59.22 o
 -13   9   8       74.53      171.38     57.96 o
 -11   9   8      437.52      447.06     59.70 o
  -9   9   8      911.34      973.79     79.17 o
  -7   9   8      917.61      973.15     65.63 o
  -5   9   8     1936.24     2205.65     84.96 o
  -3   9   8      549.91      593.26     58.94 o
  -1   9   8      242.69      182.66     56.98 o
   1   9   8      355.68      301.41     58.97 o
   3   9   8      292.41      289.10     53.52 o
   5   9   8       20.39      -17.76     53.19 o
   7   9   8       14.39      -21.39     52.66 o
   9   9   8      124.25       86.46     60.96 o
  11   9   8      381.34      385.59     80.20 o
  13   9   8      189.76      234.97     67.31 o
  15   9   8        5.48      -80.55     80.55 o
  17   9   8      359.87      365.83     75.64 o
 -14  10   8       64.42       65.87     87.98 o
 -12  10   8       53.18      -26.28     74.39 o
 -10  10   8       52.81       58.59     80.64 o
  -8  10   8       35.98      105.63     73.62 o
  -6  10   8       36.07       42.91     74.40 o
  -4  10   8       17.60       49.55     73.25 o
  -2  10   8      148.18      242.19     92.97 o
   0  10   8     1563.86     1642.41     94.51 o
   2  10   8      662.35      735.30     82.12 o
   4  10   8      122.57       75.09     75.33 o
   6  10   8        0.95       -0.07     66.21 o
   8  10   8      283.76      431.63     73.15 o
 -43   1   9        3.91       27.18     80.50 o
 -41   1   9     1316.04     1276.73     85.28 o
 -39   1   9      511.54      510.51     69.03 o
 -37   1   9     3701.17     3863.71    103.93 o
 -35   1   9     1374.46     1295.82     60.45 o
 -33   1   9       85.27       85.61     46.40 o
 -31   1   9      986.69      957.83     48.74 o
 -29   1   9     4683.35     4816.86     95.00 o
 -27   1   9     1665.69     1822.16     51.63 o
 -25   1   9     4086.16     4099.67    111.57 o
 -23   1   9     7519.18     7457.02    114.02 o
 -21   1   9    15971.26    15912.18    182.30 o
 -19   1   9      213.25      260.27     21.52 o
 -17   1   9     1172.22     1142.64     42.09 o
 -15   1   9     7566.80     7945.09    101.76 o
 -13   1   9    36716.17    36485.27    383.43 o
 -11   1   9    31866.18    31682.14    343.15 o
  -9   1   9      446.57      628.11     25.13 o
  -7   1   9    31988.29    31672.68    380.19 o
  -5   1   9    11838.28    11788.44    145.99 o
  -3   1   9    10779.50    10499.37    141.13 o
  -1   1   9    16246.05    16622.43    209.81 o
   1   1   9   108525.23   107930.15   1220.12 o
   3   1   9     5585.40     5842.03     68.78 o
   5   1   9    10830.58    11088.04    136.41 o
   7   1   9       36.64       35.62     14.36 o
   9   1   9    30897.48    31427.37    322.30 o
  11   1   9     4523.59     4662.77     64.09 o
  13   1   9      713.50      696.94     27.15 o
  15   1   9      736.16      834.18     27.22 o
  17   1   9    17505.08    17955.23    226.94 o
  19   1   9     4995.11     5110.83     80.37 o
  21   1   9      199.74      211.38     35.71 o
  23   1   9      151.38      140.17     37.54 o
  25   1   9     8266.13     8657.62    161.90 o
  27   1   9     6353.91     6496.94    143.05 o
  29   1   9      210.97      252.60     57.00 o
  31   1   9      861.80      953.55     63.87 o
  33   1   9     1133.81     1089.73     79.36 o
  35   1   9      971.52      954.05     79.12 o
 -42   2   9      227.23      494.87     98.03 o
 -40   2   9      547.33      551.69     73.69 o
 -38   2   9      133.96      153.64     56.26 o
 -36   2   9       41.45       17.50     51.72 o
 -34   2   9      332.83      465.14     48.78 o
 -32   2   9     3851.19     3779.76     84.65 o
 -30   2   9      395.65      338.68     42.88 o
 -28   2   9      529.91      555.75     40.88 o
 -26   2   9     6461.45     6219.62    107.33 o
 -24   2   9     7456.71     7466.50    114.57 o
 -22   2   9     6753.65     6554.41     97.97 o
 -20   2   9     6671.94     6831.38     99.39 o
 -18   2   9   102629.95   100514.42   1201.93 o
 -16   2   9      873.94      820.27     28.29 o
 -14   2   9      373.74      487.22     39.64 o
 -12   2   9    10810.84    10940.26    152.34 o
 -10   2   9    66445.64    67459.45    885.16 o
  -8   2   9      345.68      318.29     18.30 o
  -6   2   9      242.48      316.40     19.51 o
  -4   2   9    60256.63    63525.11    883.77 o
  -2   2   9     8566.76     8451.99    125.55 o
   0   2   9      387.15      429.00     19.26 o
   2   2   9    26540.53    27355.82    363.65 o
   4   2   9     8610.55     8892.14    113.11 o
   6   2   9    35758.45    35362.18    429.44 o
   8   2   9     4319.75     3701.59     65.70 o
  10   2   9       21.92       39.73     19.30 o
  12   2   9    12301.59    12457.92    160.77 o
  14   2   9     3076.82     3130.81     56.75 o
  16   2   9    13423.81    14080.21    182.28 o
  18   2   9      128.44      119.12     28.31 o
  20   2   9    16990.14    17681.05    255.77 o
  22   2   9      410.39      407.90     37.39 o
  24   2   9     1685.27     1676.43     51.98 o
  26   2   9      236.28      170.92     42.29 o
  28   2   9     1606.72     1551.15     59.85 o
  30   2   9      623.19      619.64     58.54 o
  32   2   9      253.73      276.95     66.80 o
  34   2   9       14.61       51.95     67.08 o
  36   2   9      639.06      604.98     75.20 o
 -41   3   9       48.94       -0.37     72.65 o
 -39   3   9        3.97       15.29     66.15 o
 -37   3   9      360.24      304.79     71.22 o
 -35   3   9      779.64      824.50     65.03 o
 -33   3   9     2085.00     2011.49     76.44 o
 -31   3   9     1465.05     1354.89     74.14 o
 -29   3   9        3.61      -31.61     44.45 o
 -27   3   9      281.52      324.78     42.06 o
 -25   3   9     2954.82     3051.82     69.87 o
 -23   3   9     7638.97     7568.90    130.56 o
 -21   3   9     3715.51     3807.91     82.36 o
 -19   3   9    31382.95    31196.17    455.67 o
 -17   3   9    10318.79     9951.98    156.72 o
 -15   3   9     1558.05     1391.06     48.64 o
 -13   3   9     6202.28     6294.57    167.40 o
 -11   3   9     2634.81     3027.64     80.20 o
  -9   3   9     1318.31     1235.75     81.80 o
  -7   3   9      250.20      249.53     21.69 o
  -5   3   9    12863.94    13071.38    200.97 o
  -3   3   9     3754.77     3813.71     61.45 o
  -1   3   9       19.18       89.17     17.91 o
   1   3   9     7712.87     7844.79    124.47 o
   3   3   9     2697.30     2502.09     50.42 o
   5   3   9    14590.97    15373.77    211.93 o
   7   3   9    22243.10    22012.89    299.93 o
   9   3   9     3090.71     3005.20     72.42 o
  11   3   9       22.83       23.57     24.40 o
  13   3   9      360.89      341.27     28.15 o
  15   3   9    10829.47    11175.02    184.14 o
  17   3   9     6042.45     6316.35    100.07 o
  19   3   9      919.59      958.42     46.97 o
  21   3   9     5223.37     5302.17    139.30 o
  23   3   9       30.40       -9.62     40.85 o
  25   3   9     2378.57     2332.72     66.67 o
  27   3   9       91.80      129.76     47.46 o
  29   3   9      559.46      603.41     53.35 o
  31   3   9      371.73      397.77     57.19 o
  33   3   9      740.29      647.34     74.15 o
  35   3   9        2.19      -69.80     69.80 o
 -40   4   9     1267.06     1304.84     92.62 o
 -38   4   9     3377.44     3282.79    196.12 o
 -36   4   9      918.84      951.01     76.45 o
 -34   4   9     1944.94     1797.89     85.52 o
 -32   4   9      593.99      685.36     66.28 o
 -30   4   9     1521.82     1702.10     77.20 o
 -28   4   9     1144.43     1141.87     80.16 o
 -26   4   9     7811.32     7922.45    145.00 o
 -24   4   9      531.20      614.28     42.82 o
 -22   4   9      594.95      551.35     40.13 o
 -20   4   9     2835.18     2840.66     70.08 o
 -18   4   9      216.06      220.49     33.26 o
 -16   4   9     5831.51     6004.45    110.01 o
 -14   4   9    35433.13    33993.79    655.10 o
 -12   4   9     7146.62     6949.95    143.42 o
 -10   4   9    20317.34    20093.21    415.15 o
  -8   4   9      272.84      258.39     42.91 o
  -6   4   9    15544.71     4295.52   4631.05 o
  -4   4   9     6299.39     1387.52   1298.73 o
  -2   4   9    38317.02        4.94      9.61 o
   4   4   9     6480.98     5915.91    211.04 o
   6   4   9     2158.53     2126.63     58.74 o
   8   4   9     2840.16     2963.46     71.73 o
  10   4   9     6515.30     6764.67    119.53 o
  12   4   9     7322.94     7729.97    135.05 o
  14   4   9     1244.60     1217.80     45.01 o
  16   4   9     1418.89     1421.08     48.73 o
  18   4   9      354.46      402.05     38.80 o
  20   4   9     5251.58     5167.31    103.00 o
  22   4   9      732.42      682.62     45.74 o
  24   4   9     1282.90     1281.22     56.89 o
  26   4   9      871.36      961.06     84.27 o
  28   4   9     5037.83     5242.27    125.54 o
  30   4   9        8.19       19.07     56.33 o
  32   4   9       34.40       95.48     57.17 o
 -37   5   9      175.97      232.22     75.68 o
 -35   5   9     1531.21     1521.64     88.80 o
 -33   5   9      276.98      398.27     65.83 o
 -31   5   9      192.66       87.76     57.29 o
 -29   5   9     2312.30     2074.76     75.35 o
 -27   5   9      535.07      556.91     51.22 o
 -25   5   9      966.56      965.79     52.17 o
 -23   5   9      443.62      426.98     44.37 o
 -21   5   9    18092.55    18081.68    274.69 o
 -19   5   9     5990.80     5831.98    112.52 o
 -17   5   9      641.92      699.57     43.52 o
 -15   5   9     6625.73     6911.19    134.77 o
 -13   5   9      462.59      524.74     39.51 o
 -11   5   9     1006.61      887.80     40.86 o
  -9   5   9      915.22      761.75     41.97 o
  -7   5   9     2467.45     2765.44     95.52 o
  -5   5   9      270.45      255.51     30.95 o
  -3   5   9     4408.72     4051.76     90.25 o
  -1   5   9     4981.86     5110.18    115.20 o
   1   5   9     3581.00     3578.72     90.35 o
   3   5   9     3007.26     2860.36     71.60 o
   5   5   9     3659.59     3839.22     84.66 o
   7   5   9       49.91       23.03     32.84 o
   9   5   9     6851.33     6701.04    120.87 o
  11   5   9        0.64      -27.67     34.19 o
  13   5   9      867.74      896.37     56.25 o
  15   5   9       93.78      121.27     37.11 o
  17   5   9     4477.05     4356.43    117.60 o
  19   5   9      964.50      985.74     52.62 o
  21   5   9       13.57       21.82     46.45 o
  23   5   9     2044.59     2052.48     69.60 o
  25   5   9      131.48      108.30     56.16 o
  27   5   9      702.46      709.99     70.81 o
  29   5   9     1117.58     1249.38     85.70 o
  31   5   9      533.13      526.96     78.30 o
 -34   6   9      402.39      420.12     73.81 o
 -32   6   9       20.34       12.58     65.57 o
 -30   6   9     2254.91     2013.34     76.27 o
 -28   6   9     1522.02     1413.57     61.77 o
 -26   6   9       40.87        6.69     43.94 o
 -24   6   9        8.27       26.54     42.89 o
 -22   6   9     5351.36     5331.24    153.06 o
 -20   6   9     7287.02     7165.99    158.76 o
 -18   6   9     5104.45     5218.30    126.94 o
 -16   6   9     5213.82     5084.13    122.27 o
 -14   6   9     2949.72     2773.70     91.05 o
 -12   6   9     1680.93     1626.38     65.68 o
 -10   6   9     2621.63     2549.19     81.97 o
  -8   6   9     3261.54     3276.76     93.15 o
  -6   6   9      141.92       82.96     38.44 o
  -4   6   9     1437.92     1362.58     58.83 o
  -2   6   9        4.76       82.86     42.62 o
   0   6   9     1400.39     1220.99     49.14 o
   2   6   9      608.56      552.99     44.75 o
   4   6   9     6167.57     6134.49    118.99 o
   6   6   9     1024.09      964.25     41.33 o
   8   6   9     1349.89     1214.51     46.11 o
  10   6   9     2228.03     2046.03     59.26 o
  12   6   9       21.46       36.24     38.74 o
  14   6   9      173.38      152.30     42.86 o
  16   6   9     1546.64     1356.77     56.83 o
  18   6   9     2330.61     2177.87     97.87 o
  20   6   9      553.82      451.59     53.50 o
  22   6   9      119.14       40.29     49.72 o
  24   6   9      365.78      251.78     55.41 o
  26   6   9     1539.07     1468.80     77.21 o
  28   6   9      439.28      492.26     77.57 o
 -31   7   9       43.57       40.82     65.19 o
 -29   7   9        8.24       33.64     73.45 o
 -27   7   9     1349.45     1443.82     94.35 o
 -25   7   9        5.81       21.00     65.90 o
 -23   7   9       25.78      106.99     62.37 o
 -21   7   9      383.97      460.59     61.47 o
 -19   7   9      476.42      507.26     59.96 o
 -17   7   9        7.15      -37.29     51.53 o
 -15   7   9      229.44      237.60     51.14 o
 -13   7   9      440.95      392.81     52.40 o
 -11   7   9     4817.86     5212.07    130.47 o
  -9   7   9     1536.95     1572.84     68.18 o
  -7   7   9      411.94      382.36     50.81 o
  -5   7   9      544.48      581.21     53.10 o
  -3   7   9     3097.78     3204.84    102.69 o
  -1   7   9     4305.99     4366.75    124.94 o
   1   7   9     2411.93     2483.89     93.68 o
   3   7   9      261.16      269.46     66.85 o
   5   7   9      120.71      136.65     33.96 o
   7   7   9      805.23      852.07     42.22 o
   9   7   9     1894.04     1886.67     57.96 o
  11   7   9       30.95       32.12     40.44 o
  13   7   9       37.29       48.09     43.57 o
  15   7   9       77.69       31.89     45.36 o
  17   7   9      697.72      684.54     52.85 o
  19   7   9        7.08      -41.29     49.28 o
  21   7   9      349.27      382.90     59.84 o
  23   7   9       68.12       69.49     70.76 o
  25   7   9      773.95      816.35     81.53 o
 -28   8   9       68.24       35.11     74.24 o
 -26   8   9       84.82       22.94     71.97 o
 -24   8   9      314.47      290.14     68.11 o
 -22   8   9      299.68      253.97     65.98 o
 -20   8   9       29.61        4.22     53.00 o
 -18   8   9       83.15      137.25     51.20 o
 -16   8   9       22.80      -48.84     49.20 o
 -14   8   9        1.96      -46.97     55.17 o
 -12   8   9       24.73        7.95     54.78 o
 -10   8   9      577.19      710.14     61.49 o
  -8   8   9       13.72      122.15     53.48 o
  -6   8   9        9.79      -34.77     52.26 o
  -4   8   9      113.58       54.94     52.34 o
  -2   8   9       52.23       85.24     53.28 o
   0   8   9      187.01      147.09     55.14 o
   2   8   9        1.94       32.41     53.35 o
   4   8   9       27.28      -32.98     54.94 o
   6   8   9      184.12      248.43     49.32 o
   8   8   9      267.81      291.73     53.43 o
  10   8   9      143.42      130.45     48.17 o
  12   8   9       13.21      -39.67     39.67 o
  14   8   9       17.23       64.18     44.77 o
  16   8   9        5.46       -9.18     55.19 o
  18   8   9      645.91      674.60     66.05 o
  20   8   9      247.54      222.33     64.31 o
  22   8   9       29.84       55.24    119.77 o
 -21   9   9        2.12      -27.15     75.93 o
 -19   9   9      482.07      528.72     85.96 o
 -17   9   9      227.95      279.81     86.73 o
 -15   9   9       36.94        3.76     71.76 o
 -13   9   9       75.83      132.39     59.52 o
 -11   9   9      321.19      345.94     62.31 o
  -9   9   9      998.70     1184.16     92.11 o
  -7   9   9      481.67      511.41     82.95 o
  -5   9   9       92.04       16.69     58.39 o
  -3   9   9      329.23      309.03     60.03 o
  -1   9   9     1991.89     2003.64     83.56 o
   1   9   9     1243.62     1189.45     71.72 o
   3   9   9      667.68      610.36     66.60 o
   5   9   9      168.49      149.36     63.76 o
   7   9   9      220.25      274.36     76.89 o
   9   9   9      882.91     1036.77     82.98 o
  11   9   9       59.20       76.22     65.49 o
  13   9   9      283.50      223.98     69.37 o
  15   9   9      287.39      247.91     71.57 o
 -12  10   9        6.36       16.68     89.85 o
 -10  10   9       66.49       20.88     79.38 o
  -8  10   9       95.75       87.25     78.46 o
  -6  10   9     1297.26     1345.69     92.28 o
  -4  10   9      232.37      160.27     76.40 o
  -2  10   9      257.19      241.77     78.86 o
   0  10   9        4.91      -50.02     77.11 o
   2  10   9       59.43       49.58     76.75 o
   4  10   9      172.35       76.25     78.92 o
   6  10   9      200.67      200.69    145.57 o
 -42   0  10      100.66      125.32    103.75 o
 -40   0  10      947.87      797.02    132.82 o
 -38   0  10     1388.51     1420.85    111.53 o
 -36   0  10     1780.14     1973.87    161.19 o
 -34   0  10     2228.82     2234.39    108.04 o
 -32   0  10     1603.21     1573.37    128.93 o
 -30   0  10    25847.52    26141.94    543.65 o
 -28   0  10     7770.00     7266.93    168.62 o
 -26   0  10     1641.64     1513.77     58.01 o
 -24   0  10      812.40      767.69     46.45 o
 -22   0  10    41534.77    40917.90    660.55 o
 -20   0  10    20994.12    20359.54    336.30 o
 -18   0  10    26433.60    26344.47    428.84 o
 -16   0  10    64094.16    61996.08    912.53 o
 -14   0  10     4868.89     4332.41     79.85 o
 -12   0  10     8007.63     7693.13    124.36 o
 -10   0  10      254.93      457.22     36.39 o
  -8   0  10    17364.11    17835.07    281.85 o
  -6   0  10    23057.06    21671.27    475.11 o
  -4   0  10      784.93      672.28     66.24 o
  -2   0  10      804.26      647.92     39.17 o
   0   0  10    70093.25    72265.91   1222.45 o
   2   0  10    45218.93    43974.90    930.98 o
   4   0  10    16223.65    16079.03    285.40 o
   6   0  10     9684.34     9337.95    205.46 o
   8   0  10   159644.41   161004.55   2528.28 o
  10   0  10     1768.50     1682.82     46.98 o
  12   0  10      361.33      482.55     46.39 o
  14   0  10     1289.72     1274.57     51.47 o
  16   0  10    35019.87    35441.73    571.59 o
  18   0  10     4770.75     5036.58    104.13 o
  20   0  10       80.34      108.40     48.77 o
  22   0  10     7652.65     7894.44    307.61 o
  24   0  10     9937.02    11136.70    259.61 o
  26   0  10      635.75      621.50     73.56 o
  28   0  10       47.54        3.17     77.50 o
  30   0  10      768.90      790.97    132.81 o
  32   0  10      966.57      805.48    116.33 o
  34   0  10      542.22      672.76    118.47 o
  36   0  10       52.93      117.34    291.18 o
 -43   1  10       95.62      189.03     78.69 o
 -41   1  10      229.63      280.61     70.49 o
 -39   1  10      233.15      332.41     70.34 o
 -37   1  10      782.82      945.36     58.58 o
 -35   1  10     1820.23     1879.33     73.51 o
 -33   1  10       87.38      104.07     48.11 o
 -31   1  10     1724.42     1544.29     55.56 o
 -29   1  10      332.04      294.65     41.93 o
 -27   1  10       96.89       75.84     35.19 o
 -25   1  10     1433.80     1461.94     45.94 o
 -23   1  10      151.89      179.07     33.92 o
 -21   1  10     1616.15     1599.08     37.31 o
 -19   1  10      339.77      349.32     21.84 o
 -17   1  10    22031.27    20899.82    253.33 o
 -15   1  10    28782.09    28418.77    334.19 o
 -13   1  10    16718.56    16914.60    188.25 o
 -11   1  10    33760.75    32836.01    356.36 o
  -9   1  10     4104.34     4256.18     59.22 o
  -7   1  10    10142.31    10878.19    136.41 o
  -5   1  10     2661.09     2834.90     48.18 o
  -3   1  10    32660.85    32925.91    408.90 o
  -1   1  10     7928.07     8131.07    103.39 o
   1   1  10     7114.62     6927.25     80.52 o
   3   1  10    57506.11    59649.91    615.68 o
   5   1  10      113.99      123.18     15.24 o
   7   1  10      238.16      257.25     21.70 o
   9   1  10     4964.25     4806.65     64.75 o
  11   1  10     3612.31     3896.85     57.65 o
  13   1  10     4366.75     4368.05     74.89 o
  15   1  10      432.83      414.30     26.41 o
  17   1  10     1168.08     1093.95     39.02 o
  19   1  10     3810.72     3862.35     75.33 o
  21   1  10      789.81      833.80     49.94 o
  23   1  10     3180.92     3323.44     95.92 o
  25   1  10      660.60      614.03     53.25 o
  27   1  10     1919.37     1807.16     97.27 o
  29   1  10       46.79       48.81     52.55 o
  31   1  10       93.22       69.86     56.59 o
  33   1  10       81.88      -55.15     66.40 o
  35   1  10       98.54      143.57     70.62 o
 -42   2  10      622.45      971.31    112.03 o
 -40   2  10     1008.11      992.98     79.88 o
 -38   2  10     2813.47     2898.78    115.50 o
 -36   2  10     1095.01     1183.51     65.06 o
 -34   2  10      190.93      200.60     49.16 o
 -32   2  10      386.08      384.27     48.13 o
 -30   2  10     1105.05     1112.46     49.94 o
 -28   2  10     3169.11     3243.47     74.67 o
 -26   2  10      506.68      440.67     48.75 o
 -24   2  10        1.21       40.29     30.47 o
 -22   2  10     8845.69     8538.24    120.32 o
 -20   2  10       94.47       92.34     26.75 o
 -18   2  10      134.89      157.11     24.33 o
 -16   2  10      328.80      340.02     25.80 o
 -14   2  10    35425.08    34834.65    463.56 o
 -12   2  10    44246.80    44572.43    592.94 o
 -10   2  10    23407.74    22767.84    304.62 o
  -8   2  10    28059.47    28201.58    374.55 o
  -6   2  10      640.86      598.04     22.27 o
  -4   2  10    14588.45    14600.69    210.14 o
  -2   2  10    20909.62    20552.67    292.43 o
   0   2  10    24530.57    24153.81    324.83 o
   2   2  10     2124.82     1988.95     40.88 o
   4   2  10     7044.74     7111.92     97.90 o
   6   2  10      339.81      439.10     21.98 o
   8   2  10     6566.26     6594.73    132.99 o
  10   2  10       21.07       24.93     20.60 o
  12   2  10      287.34      282.17     24.07 o
  14   2  10      988.06      988.63     35.87 o
  16   2  10     8571.79     8853.34    121.85 o
  18   2  10      751.59      755.53     35.27 o
  20   2  10     1700.22     1821.74     50.45 o
  22   2  10      737.62      641.70     41.28 o
  24   2  10     5168.05     5184.71    105.40 o
  26   2  10      952.55      994.98     75.85 o
  28   2  10     2929.32     2864.08    116.99 o
  30   2  10      207.88      212.32     66.41 o
  32   2  10     1341.46     1221.42     79.94 o
  34   2  10       38.88       30.79     73.58 o
 -41   3  10     1514.30     1586.07    108.38 o
 -39   3  10      323.09      296.87     69.76 o
 -37   3  10      206.15      225.10     63.24 o
 -35   3  10      162.30      173.75     60.08 o
 -33   3  10     3058.02     2829.46    123.00 o
 -31   3  10     1815.77     1807.65     67.04 o
 -29   3  10     4203.17     3962.80    131.68 o
 -27   3  10     7422.02     7392.10    138.46 o
 -25   3  10     2491.60     2539.23     62.92 o
 -23   3  10       55.71       48.02     33.35 o
 -21   3  10     5322.28     5064.24     91.97 o
 -19   3  10    48474.36    48272.22    696.61 o
 -17   3  10      478.21      441.65     32.57 o
 -15   3  10     2601.71     2655.80     83.16 o
 -13   3  10     3267.34     3246.66     66.19 o
 -11   3  10     8097.15     7728.32    126.72 o
  -9   3  10       18.26       19.54     21.26 o
  -7   3  10      730.42      765.53     28.28 o
  -5   3  10     1898.39     1790.96     44.53 o
  -3   3  10    37990.20    38303.48    569.05 o
  -1   3  10       15.76       53.58     20.50 o
   1   3  10      208.90      233.02     24.59 o
   3   3  10     3799.28     4053.92     74.78 o
   5   3  10    20216.05    19278.65    290.94 o
   7   3  10    21938.15    21850.43    313.32 o
   9   3  10      658.61      639.74     33.20 o
  11   3  10    14801.02    14972.81    210.79 o
  13   3  10     5123.24     5181.62     84.83 o
  15   3  10     2391.05     2434.35     54.39 o
  17   3  10     2120.26     1969.05     49.17 o
  19   3  10    13669.41    13640.53    190.52 o
  21   3  10       10.72       50.98     39.22 o
  23   3  10     2382.39     2449.72     67.76 o
  25   3  10      586.49      657.69     50.32 o
  27   3  10     2971.99     3147.92     82.79 o
  29   3  10       42.07      105.42     53.36 o
  31   3  10        4.82        3.06     62.45 o
  33   3  10       21.25      -37.32     69.06 o
 -40   4  10        5.69      208.37    109.15 o
 -38   4  10       91.10       41.04     73.65 o
 -36   4  10      257.57      311.80     70.94 o
 -34   4  10      292.96      281.19     66.42 o
 -32   4  10       19.48      114.44     62.20 o
 -30   4  10        3.55       53.84     59.20 o
 -28   4  10     3866.19     3727.84     94.47 o
 -26   4  10      558.98      523.17     46.07 o
 -24   4  10      330.33      330.12     51.78 o
 -22   4  10     3994.28     3842.85     85.26 o
 -20   4  10     5520.93     5355.01    101.58 o
 -18   4  10      166.04      121.84     33.63 o
 -16   4  10     1541.15     1389.28     44.96 o
 -14   4  10     7537.26     7484.84    137.46 o
 -12   4  10      944.42      690.88     34.86 o
 -10   4  10    10783.13     9778.62    169.19 o
  -8   4  10      233.53      259.38     27.22 o
  -6   4  10     1888.67     1659.23    102.64 o
  -4   4  10     3574.44     3636.12    152.32 o
  -2   4  10     3958.59     2588.69    540.78 o
   0   4  10     3050.22     2926.37     74.52 o
   2   4  10     3186.12     3566.57     84.55 o
   4   4  10      101.65      125.16     32.39 o
   6   4  10     4377.57     4354.87     84.43 o
   8   4  10     1374.59     1442.60     58.21 o
  10   4  10     1213.62     1098.48     42.66 o
  12   4  10      581.95      558.30     38.40 o
  14   4  10     4711.25     4918.15     99.62 o
  16   4  10      895.05      955.51     71.74 o
  18   4  10       64.38       76.41     42.73 o
  20   4  10     2144.08     1989.09     57.91 o
  22   4  10      836.06      921.94     49.11 o
  24   4  10        3.56       -3.56     48.33 o
  26   4  10      157.40      136.13     53.28 o
  28   4  10      667.85      754.77     60.94 o
  30   4  10        6.44      -13.97     51.98 o
  32   4  10       40.57        5.01     57.05 o
 -37   5  10       90.04      192.54     77.07 o
 -35   5  10      390.05      306.20     75.81 o
 -33   5  10     1937.95     2009.58     99.25 o
 -31   5  10     4778.29     5072.97    136.04 o
 -29   5  10      215.51      162.97     52.68 o
 -27   5  10     2371.08     2470.29     74.24 o
 -25   5  10        6.98       97.94     44.46 o
 -23   5  10     5220.54     5182.84    102.76 o
 -21   5  10     2801.79     2554.92     66.89 o
 -19   5  10     8917.54     9040.10    156.64 o
 -17   5  10     5468.51     5109.67    112.07 o
 -15   5  10      596.59      548.64     42.95 o
 -13   5  10       86.42       76.01     35.31 o
 -11   5  10      623.79      707.37     40.92 o
  -9   5  10     1020.30     1129.13     45.34 o
  -7   5  10     2477.76     2333.75     74.05 o
  -5   5  10     1388.86     1215.45     64.28 o
  -3   5  10     8308.19     8132.20    169.90 o
  -1   5  10     2629.29     2787.84     98.49 o
   1   5  10       57.78      114.48     36.00 o
   3   5  10      160.07      158.41     34.28 o
   5   5  10     4508.07     4681.38     98.91 o
   7   5  10    11499.49    11910.27    209.66 o
   9   5  10     9238.46     9648.98    206.76 o
  11   5  10       37.37       33.11     38.32 o
  13   5  10      195.12      134.40     42.52 o
  15   5  10       78.92      123.95     41.07 o
  17   5  10     8852.72     8619.59    153.54 o
  19   5  10     1742.86     1767.46     62.32 o
  21   5  10        2.61      -38.35     46.77 o
  23   5  10       18.66       17.34     50.98 o
  25   5  10     2010.81     1961.83     84.13 o
  27   5  10     1347.17     1140.57     76.38 o
  29   5  10        9.90      -24.73     71.61 o
 -34   6  10       52.29        7.28     68.67 o
 -32   6  10      500.29      570.24     68.06 o
 -30   6  10      473.90      422.29     58.58 o
 -28   6  10        4.70      -15.10     48.29 o
 -26   6  10        9.88      -22.57     45.21 o
 -24   6  10      340.26      308.05     49.85 o
 -22   6  10      571.15      546.29     48.10 o
 -20   6  10      152.26      109.63     54.59 o
 -18   6  10      613.88      623.45     56.05 o
 -16   6  10      915.45      752.10     55.09 o
 -14   6  10    12092.73    11828.91    249.57 o
 -12   6  10     4153.67     4146.82    113.85 o
 -10   6  10     1653.06     1520.82     62.32 o
  -8   6  10      988.69     1046.56     53.81 o
  -6   6  10       30.18       15.90     44.11 o
  -4   6  10       14.84       48.27     27.93 o
  -2   6  10     3182.38     3303.62     89.69 o
   0   6  10    10200.39     9743.71    202.09 o
   2   6  10      104.28       88.43     39.91 o
   4   6  10      202.30      260.63     39.18 o
   6   6  10       10.76       64.22     36.79 o
   8   6  10      322.34      288.07     42.19 o
  10   6  10      791.34      796.03     48.51 o
  12   6  10        9.72      -23.80     43.71 o
  14   6  10      201.17      173.39     47.85 o
  16   6  10     1930.73     1803.11     73.04 o
  18   6  10      225.14      112.54     52.35 o
  20   6  10        1.95        9.78     53.03 o
  22   6  10        0.44       41.47     51.03 o
  24   6  10     1997.01     1887.32     76.69 o
  26   6  10      311.49      340.48     66.75 o
  28   6  10      174.03      172.29     75.52 o
 -31   7  10      499.84      340.06     82.04 o
 -29   7  10      427.52      453.47     85.75 o
 -27   7  10      293.89      302.12     81.64 o
 -25   7  10        7.16       23.21     64.74 o
 -23   7  10      346.00      340.84     66.21 o
 -21   7  10      158.77      183.39     60.48 o
 -19   7  10     1893.20     1714.27     75.81 o
 -17   7  10      339.46      354.71     56.21 o
 -15   7  10     5357.67     5334.74    131.15 o
 -13   7  10     4091.71     4000.81    116.66 o
 -11   7  10     3968.52     3734.17    116.68 o
  -9   7  10     3127.72     3177.22    105.37 o
  -7   7  10      611.12      641.23     56.79 o
  -5   7  10      128.87      139.15     50.52 o
  -3   7  10     1524.26     1406.61     67.36 o
  -1   7  10     3968.50     3810.01    116.42 o
   1   7  10     1444.17     1396.57     68.66 o
   3   7  10     2415.03     2632.44    136.93 o
   5   7  10     1290.80     1270.88     58.03 o
   7   7  10       19.76       44.49     40.27 o
   9   7  10       10.78       13.85     41.44 o
  11   7  10       87.25      138.65     45.63 o
  13   7  10       85.55       84.60     46.91 o
  15   7  10       74.81       89.18     49.02 o
  17   7  10      335.13      324.35     56.03 o
  19   7  10       25.53       52.51     55.56 o
  21   7  10       75.34       84.93     69.25 o
  23   7  10       10.80       22.24     71.84 o
  25   7  10      613.48      568.64    283.64 o
 -26   8  10      140.26      146.88     71.54 o
 -24   8  10      328.23      286.40     70.74 o
 -22   8  10       44.16       75.44     64.04 o
 -20   8  10     2244.00     2129.26     99.02 o
 -18   8  10     2270.18     2296.76     78.00 o
 -16   8  10     1006.12     1003.69     59.36 o
 -14   8  10      493.10      572.59     47.22 o
 -12   8  10       22.18       89.94     60.73 o
 -10   8  10      271.34      320.85     60.56 o
  -8   8  10      492.24      578.08     61.22 o
  -6   8  10       37.03       55.40     55.65 o
  -4   8  10      389.82      384.95     59.11 o
  -2   8  10      751.54      795.27     64.29 o
   0   8  10       52.46       66.85     56.67 o
   2   8  10     1254.69     1312.93     87.82 o
   4   8  10     1733.51     1917.81     84.33 o
   6   8  10     3296.51     3373.44    176.47 o
   8   8  10     2515.09     2430.93     97.34 o
  10   8  10      417.65      400.15     56.40 o
  12   8  10       48.60       84.70     45.78 o
  14   8  10       33.84       70.43     58.49 o
  16   8  10      482.87      627.01     74.91 o
  18   8  10      660.70      619.85     72.35 o
  20   8  10      387.24      524.43     74.97 o
 -21   9  10      132.82       97.68    119.68 o
 -19   9  10       60.01       40.16     82.42 o
 -17   9  10      623.52      728.45     86.13 o
 -15   9  10     1670.14     1890.95    148.30 o
 -13   9  10      556.88      614.01     80.80 o
 -11   9  10      270.25      337.25     65.59 o
  -9   9  10     1079.18     1356.80     77.21 o
  -7   9  10      599.83      680.47     67.84 o
  -5   9  10      275.10      280.47     62.99 o
  -3   9  10       26.12      -29.09     60.63 o
  -1   9  10      321.03      396.32     65.65 o
   1   9  10     1967.42     1913.93     86.17 o
   3   9  10       68.11      142.97     84.59 o
   5   9  10       62.81        0.15     96.01 o
   7   9  10      632.10      690.17     86.38 o
   9   9  10        7.83       10.33     79.88 o
  11   9  10       29.17      112.48     85.60 o
  13   9  10      193.34      244.95     81.02 o
  -8  10  10      351.82      363.91     84.76 o
  -6  10  10      188.99      209.07     81.03 o
  -4  10  10      377.55      315.42     81.88 o
  -2  10  10       84.62       56.23     80.92 o
   0  10  10      562.25      602.27     83.83 o
   2  10  10       13.40       -4.62    104.62 o
 -41   1  11     1470.17     1684.18    141.11 o
 -39   1  11     1567.06     1671.88     79.81 o
 -37   1  11       22.55      120.47     61.34 o
 -35   1  11      396.74      510.87     54.29 o
 -33   1  11     1378.51     1371.54     62.02 o
 -31   1  11     8462.67     8522.49    149.00 o
 -29   1  11      487.96      495.30     44.64 o
 -27   1  11       33.04       47.34     38.02 o
 -25   1  11     1698.77     1621.95     59.94 o
 -23   1  11    23920.07    23813.65    316.88 o
 -21   1  11    10569.05    10367.62    134.64 o
 -19   1  11     2701.85     2703.72     47.88 o
 -17   1  11     1087.07     1051.86     33.46 o
 -15   1  11    52900.10    52085.71    609.62 o
 -13   1  11    12037.61    11580.78    173.27 o
 -11   1  11    31255.95    31214.23    340.16 o
  -9   1  11    16249.26    15668.50    186.72 o
  -7   1  11     7724.62     7807.77     98.47 o
  -5   1  11      181.42      162.16     16.52 o
  -3   1  11    22582.35    23026.16    278.35 o
  -1   1  11    53493.76    54229.91    619.09 o
   1   1  11    11801.29    11705.78    123.06 o
   3   1  11       45.07       71.67     14.66 o
   5   1  11     5168.64     5017.15     62.44 o
   7   1  11    46319.82    47043.93    525.40 o
   9   1  11     6129.70     6061.04     82.16 o
  11   1  11        2.63        5.13     21.33 o
  13   1  11       27.52       -3.81     22.67 o
  15   1  11    44525.48    45541.27    578.18 o
  17   1  11     2141.14     2191.45     57.02 o
  19   1  11      683.74      680.51     39.43 o
  21   1  11      862.28      820.30     46.10 o
  23   1  11    11524.35    12071.84    297.76 o
  25   1  11     2548.02     2638.24     83.12 o
  27   1  11      407.07      440.72     55.55 o
  29   1  11     1850.41     1762.83     74.41 o
  31   1  11     1002.72     1021.47     75.61 o
  33   1  11      216.39      225.47     71.92 o
 -42   2  11     1287.05     1443.07    130.55 o
 -40   2  11       77.25      218.45     70.52 o
 -38   2  11     1994.19     1950.87     78.76 o
 -36   2  11      174.54      256.87     56.22 o
 -34   2  11     4209.39     4620.70    153.72 o
 -32   2  11      770.79      770.62     51.84 o
 -30   2  11     6801.98     6964.51    126.80 o
 -28   2  11    10924.08    10482.14    169.43 o
 -26   2  11     2024.59     1977.01     57.67 o
 -24   2  11     3029.89     2903.44     67.10 o
 -22   2  11     4064.21     3919.34     84.76 o
 -20   2  11     9151.19     9201.17    132.64 o
 -18   2  11     3819.05     3935.39     66.84 o
 -16   2  11     1667.82     1735.34     57.45 o
 -14   2  11     3808.18     3659.02     66.16 o
 -12   2  11      542.27      586.15     28.16 o
 -10   2  11    14177.65    13430.65    194.77 o
  -8   2  11     2194.98     2141.45     47.02 o
  -6   2  11    11888.09    12052.32    166.66 o
  -4   2  11    40059.38    39169.27    517.09 o
  -2   2  11       24.76       50.94     19.07 o
   0   2  11     8599.33     8688.71    122.66 o
   2   2  11       24.74       27.03     16.79 o
   4   2  11    51736.10    53092.49    727.57 o
   6   2  11     6243.97     6766.79     99.89 o
   8   2  11     5564.56     5715.10     88.30 o
  10   2  11    20589.73    21024.02    271.54 o
  12   2  11     4076.76     3969.94     66.33 o
  14   2  11      911.35      977.92     38.20 o
  16   2  11      922.97      961.03     35.26 o
  18   2  11     7564.65     7804.76    122.86 o
  20   2  11     1129.10     1124.81     43.71 o
  22   2  11     1154.99     1269.05     47.43 o
  24   2  11       15.68      -18.33     40.57 o
  26   2  11     3297.64     3290.00     92.25 o
  28   2  11       13.53      -52.88     52.88 o
  30   2  11      100.55       50.19     71.67 o
  32   2  11        5.55       -4.89     68.40 o
  34   2  11     1517.83     1559.80     88.35 o
 -41   3  11       49.97      156.46     83.69 o
 -39   3  11      625.97      546.15     72.16 o
 -37   3  11        8.11       43.04     62.96 o
 -35   3  11     3361.25     3470.79    126.69 o
 -33   3  11      933.00      921.28     64.59 o
 -31   3  11     6932.04     6961.22    139.32 o
 -29   3  11     7049.70     7099.48    139.22 o
 -27   3  11       60.21      115.29     42.07 o
 -25   3  11     4001.22     3821.65     82.77 o
 -23   3  11       95.27      109.21     34.91 o
 -21   3  11    10242.60    10072.96    144.33 o
 -19   3  11     2580.84     2418.00     57.68 o
 -17   3  11     1537.22     1534.77     43.90 o
 -15   3  11     1891.97     1771.44     54.84 o
 -13   3  11      640.12      642.47     32.59 o
 -11   3  11      514.10      493.89     35.23 o
  -9   3  11     7422.62     7372.95    122.03 o
  -7   3  11    10099.70     9616.55    153.29 o
  -5   3  11    12041.17    11453.77    179.08 o
  -3   3  11    19925.64    19598.53    296.85 o
  -1   3  11     4670.40     4850.77    103.59 o
   1   3  11       16.26       23.04     22.07 o
   3   3  11     1410.84     1579.69     39.69 o
   5   3  11    19568.95    19401.65    293.25 o
   7   3  11    10147.24    10363.84    165.19 o
   9   3  11     2786.36     2940.87     85.09 o
  11   3  11     8645.22     8748.37    146.37 o
  13   3  11       15.70      -19.63     30.22 o
  15   3  11      114.30      122.82     30.94 o
  17   3  11      416.42      394.42     35.42 o
  19   3  11     1845.12     1855.03     53.35 o
  21   3  11       90.21       48.78     42.15 o
  23   3  11      238.59      250.62     44.47 o
  25   3  11        6.57      -46.37     46.37 o
  27   3  11     1354.72     1429.61     61.61 o
  29   3  11      131.25       93.69     57.49 o
  31   3  11       12.35      -65.09     68.39 o
  33   3  11       60.05       98.24     72.30 o
 -38   4  11       94.26      101.68     78.37 o
 -36   4  11     1159.12     1297.11     96.27 o
 -34   4  11      863.94      797.33     72.72 o
 -32   4  11      136.91      153.29     63.26 o
 -30   4  11     1518.27     1551.55     81.59 o
 -28   4  11      408.53      433.57     49.87 o
 -26   4  11     4853.40     4812.48    107.88 o
 -24   4  11     8847.49     8679.40    160.36 o
 -22   4  11     3364.80     3434.00     83.16 o
 -20   4  11    12498.00    12391.05    195.39 o
 -18   4  11     1132.68     1026.61     46.75 o
 -16   4  11     5497.56     5515.48    106.22 o
 -14   4  11    10851.35    10411.98    182.88 o
 -12   4  11    48596.08    47291.99    761.79 o
 -10   4  11    35547.21    35318.78    571.35 o
  -8   4  11    21357.48    20814.05    342.37 o
  -6   4  11     4213.42     3858.33    162.94 o
  -4   4  11     6674.81     6549.75    133.46 o
  -2   4  11     1572.28     1552.20     51.59 o
   0   4  11    14517.65    14856.96    295.85 o
   2   4  11     3399.53     3294.15     82.76 o
   4   4  11     9441.33     9233.66    202.27 o
   6   4  11      490.72      591.74     42.87 o
   8   4  11      374.25      423.73     35.12 o
  10   4  11      325.70      374.95     36.71 o
  12   4  11     5251.78     5175.12    102.26 o
  14   4  11     3405.00     3393.30     82.92 o
  16   4  11     6568.55     6876.17    193.61 o
  18   4  11     4387.60     4569.26    101.19 o
  20   4  11      819.06      857.05     53.41 o
  22   4  11       13.23      -22.56     50.95 o
  24   4  11     3239.20     3130.82    148.88 o
  26   4  11     2399.39     2300.74     81.93 o
  28   4  11       59.63        4.25     53.91 o
  30   4  11      387.67      370.11     61.54 o
 -37   5  11      665.80      816.58     85.95 o
 -35   5  11       46.65       24.85     70.33 o
 -33   5  11      611.75      795.89     72.92 o
 -31   5  11     2334.26     2253.44    100.59 o
 -29   5  11      614.29      630.49     56.20 o
 -27   5  11     4085.53     4199.82    101.86 o
 -25   5  11     1241.48     1232.05     57.25 o
 -23   5  11       95.89      116.12     42.09 o
 -21   5  11     1379.45     1456.28     52.21 o
 -19   5  11      123.67      170.36     38.93 o
 -17   5  11     6562.75     6078.59    128.11 o
 -15   5  11      492.24      471.88     43.50 o
 -13   5  11    16291.45    15764.68    293.44 o
 -11   5  11     2417.80     2393.21     76.45 o
  -9   5  11      294.29      288.09     37.75 o
  -7   5  11     7578.92     7721.84    154.92 o
  -5   5  11     1313.76     1371.84     50.56 o
  -3   5  11      156.73      116.71     36.70 o
  -1   5  11     8617.62     8484.38    180.28 o
   1   5  11     3899.91     3913.69    102.65 o
   3   5  11      233.03      253.00     37.90 o
   5   5  11      156.91      217.32     39.59 o
   7   5  11     8195.09     8546.07    159.02 o
   9   5  11      374.63      310.13     41.10 o
  11   5  11      281.55      317.52     44.11 o
  13   5  11     2068.37     1948.13     66.00 o
  15   5  11      323.28      383.40     44.49 o
  17   5  11      538.56      547.01     48.74 o
  19   5  11      108.83       59.20     47.34 o
  21   5  11      442.67      430.04     52.00 o
  23   5  11      349.38      430.63     58.21 o
  25   5  11       87.45      112.14     63.41 o
  27   5  11       99.33      203.93     72.04 o
  29   5  11        8.35      -13.06     73.17 o
 -34   6  11      385.01      369.07     73.62 o
 -32   6  11     2678.22     2942.94    151.67 o
 -30   6  11       52.50      -53.61     53.61 o
 -28   6  11     2818.57     2902.82     84.71 o
 -26   6  11      962.39     1080.19     57.71 o
 -24   6  11     1316.44     1290.40     63.98 o
 -22   6  11      382.56      417.00     49.81 o
 -20   6  11      746.12      723.96     49.91 o
 -18   6  11     2381.57     2396.08     72.41 o
 -16   6  11     1451.08     1390.34     68.84 o
 -14   6  11      691.45      701.77     43.00 o
 -12   6  11      324.58      301.68     37.42 o
 -10   6  11      757.08      712.88     47.20 o
  -8   6  11     8555.03     8622.04    238.64 o
  -6   6  11     5007.34     5158.23    127.83 o
  -4   6  11     1211.92     1204.75     52.07 o
  -2   6  11     6019.30     6061.27    137.45 o
   0   6  11     1450.28     1390.61     56.20 o
   2   6  11     2329.62     2250.10     82.22 o
   4   6  11     1357.06     1441.50     55.22 o
   6   6  11     5718.37     5855.72    136.17 o
   8   6  11     5214.44     4861.42    109.66 o
  10   6  11     1532.70     1553.13     59.02 o
  12   6  11      305.77      315.39     48.55 o
  14   6  11      564.41      621.11     52.38 o
  16   6  11     4499.58     4894.32    115.28 o
  18   6  11       48.54       34.16     53.92 o
  20   6  11       91.79       72.15     50.91 o
  22   6  11       73.68      137.46     54.04 o
  24   6  11     2142.16     2281.28    122.40 o
  26   6  11      300.11      230.78     73.21 o
 -31   7  11      856.53      902.04     90.80 o
 -29   7  11       87.10      264.92     83.93 o
 -27   7  11       27.86      -51.17     78.59 o
 -25   7  11       35.66      -66.95     66.95 o
 -23   7  11     2587.46     2484.51     92.76 o
 -21   7  11     1337.11     1150.54     73.15 o
 -19   7  11      265.96      313.78     64.27 o
 -17   7  11       94.22       81.47     54.76 o
 -15   7  11      804.16      935.68     64.35 o
 -13   7  11     1564.29     1564.82     73.25 o
 -11   7  11      592.38      642.53     73.18 o
  -9   7  11     2202.55     2292.93     98.69 o
  -7   7  11       88.78      140.95     55.24 o
  -5   7  11       81.18      101.31     53.01 o
  -3   7  11      395.37      317.01     55.48 o
  -1   7  11       12.03       32.26     54.52 o
   1   7  11      276.12      331.97     57.58 o
   3   7  11       53.25       91.47     42.01 o
   5   7  11      229.96      188.33     45.70 o
   7   7  11      289.97      282.45     46.42 o
   9   7  11        0.14       63.05     44.12 o
  11   7  11       62.77       64.58     47.12 o
  13   7  11      857.40      908.85     57.42 o
  15   7  11      427.54      323.25     53.18 o
  17   7  11      194.57      203.65     54.23 o
  19   7  11     1060.29      953.06     70.35 o
  21   7  11      523.59      525.29     75.11 o
  23   7  11      412.79      394.86     76.06 o
 -26   8  11      277.10      294.84     73.90 o
 -24   8  11      548.34      457.57     73.68 o
 -22   8  11        5.78       91.90     66.42 o
 -20   8  11       91.16      150.86     64.34 o
 -18   8  11      566.91      466.71     58.83 o
 -16   8  11      374.84      406.48     67.24 o
 -14   8  11      618.69      766.92     56.72 o
 -12   8  11       14.99      122.96     62.28 o
 -10   8  11      271.50      395.20     64.49 o
  -8   8  11       51.05       20.07     60.29 o
  -6   8  11       55.68       11.57     57.62 o
  -4   8  11       42.82      129.39     59.52 o
  -2   8  11      540.08      450.73     61.86 o
   0   8  11       61.85      136.28     59.55 o
   2   8  11        0.30       79.68     60.27 o
   4   8  11        5.66      -58.26     61.73 o
   6   8  11      411.29      338.90     66.68 o
   8   8  11       19.42      115.49     66.53 o
  10   8  11        0.26      -35.14     47.36 o
  12   8  11       55.49       32.22     56.12 o
  14   8  11      620.76      587.79     66.65 o
  16   8  11       29.81       36.93     63.24 o
  18   8  11        0.47       42.99     67.76 o
 -19   9  11      100.41      146.96     86.15 o
 -17   9  11      634.73      744.75     89.82 o
 -15   9  11      207.46      332.12     81.27 o
 -13   9  11      134.57      117.10     79.61 o
 -11   9  11     2105.50     2268.25    111.99 o
  -9   9  11      652.57      817.86     87.52 o
  -7   9  11      264.38      377.23     80.30 o
  -5   9  11      624.90      543.33     93.74 o
  -3   9  11        9.53      -10.37     76.01 o
  -1   9  11       17.27       -9.56     75.77 o
   1   9  11       19.70      -56.08     74.13 o
   3   9  11      134.80      205.00     78.46 o
   5   9  11      114.98      131.97     79.21 o
   7   9  11       12.29      -78.48     78.48 o
   9   9  11        2.34       13.47     82.85 o
  11   9  11      162.00      143.08     88.92 o
 -42   0  12     5344.03     5666.99    425.97 o
 -40   0  12     2669.74     2763.66    146.20 o
 -38   0  12       75.39      103.78    134.96 o
 -36   0  12      910.98      978.15     95.34 o
 -34   0  12     7576.81     8322.83    391.46 o
 -32   0  12     7205.89     7747.01    219.70 o
 -30   0  12     3754.32     3940.83    119.08 o
 -28   0  12    23360.84    23019.13    490.14 o
 -26   0  12       14.17       12.43     47.82 o
 -24   0  12    13074.46    12280.49    216.79 o
 -22   0  12    27494.14    26693.45    437.27 o
 -20   0  12     7526.53     7803.53    145.92 o
 -18   0  12     2414.04     2483.13     70.02 o
 -16   0  12    25782.03    25539.76    495.86 o
 -14   0  12      844.35      820.09     40.05 o
 -12   0  12     9819.34    10327.45    175.16 o
 -10   0  12       69.97      100.42     43.38 o
  -8   0  12   120047.39   122045.18   1882.00 o
  -6   0  12     8735.37     8023.60    164.70 o
  -4   0  12   107145.92   105357.74   2252.44 o
  -2   0  12    84345.05    82047.23   1553.61 o
   0   0  12    12047.44    12171.49    244.31 o
   2   0  12      852.72      716.81     64.69 o
   4   0  12    10720.16    11154.94    207.09 o
   6   0  12    45145.92    45867.70    689.43 o
   8   0  12      141.28      226.87     27.39 o
  10   0  12     3725.54     4133.63    112.71 o
  12   0  12        8.71       10.66     40.51 o
  14   0  12    23041.86    23402.80    496.54 o
  16   0  12      212.07      217.39     49.87 o
  18   0  12      869.51      925.63     61.93 o
  20   0  12       86.83      118.61     54.60 o
  22   0  12    11592.11    12591.80    286.90 o
  24   0  12     2805.74     2944.61    168.72 o
  26   0  12     1624.47     1521.31    120.68 o
  28   0  12      499.73      457.36    202.63 o
  30   0  12     1362.05     1213.19    131.89 o
  32   0  12     1290.83     1150.66    126.74 o
  34   0  12     2288.00     1930.68    171.78 o
 -41   1  12       73.62       84.38     85.08 o
 -39   1  12      203.83      283.74     69.21 o
 -37   1  12      124.51      148.90     66.90 o
 -35   1  12      646.05      640.30     58.26 o
 -33   1  12      248.92      357.75     53.82 o
 -31   1  12      500.80      374.16     50.58 o
 -29   1  12     1313.03     1369.07     65.70 o
 -27   1  12     5955.04     6041.82    109.57 o
 -25   1  12     2531.03     2590.23     69.09 o
 -23   1  12    21494.72    21132.07    283.75 o
 -21   1  12    19771.78    19552.93    238.83 o
 -19   1  12       10.44       -0.06     23.83 o
 -17   1  12    11420.82    12098.30    141.76 o
 -15   1  12     4630.50     4444.78     70.11 o
 -13   1  12    21353.11    21076.43    232.58 o
 -11   1  12     3137.75     2821.30     49.56 o
  -9   1  12    32459.90    31733.24    345.90 o
  -7   1  12    14656.05    14891.32    172.37 o
  -5   1  12     1345.29     1542.78     30.15 o
  -3   1  12    14577.29    14329.92    170.88 o
  -1   1  12     1087.51     1130.98     28.40 o
   1   1  12     1819.86     1817.41     38.79 o
   3   1  12    13278.16    13079.28    151.53 o
   5   1  12     1273.59     1376.20     28.96 o
   7   1  12      531.06      483.38     24.13 o
   9   1  12      474.99      586.77     25.21 o
  11   1  12    11460.23    11671.29    150.92 o
  13   1  12     1329.36     1296.46     49.39 o
  15   1  12     2072.05     2144.19     50.59 o
  17   1  12     6267.71     6535.05    175.15 o
  19   1  12      787.84      785.51     44.80 o
  21   1  12        4.89      -43.94     58.42 o
  23   1  12      674.60      603.31     54.08 o
  25   1  12      711.41      637.99     69.22 o
  27   1  12       72.95       -8.77     54.07 o
  29   1  12       12.87      -42.87     54.73 o
  31   1  12       45.00       34.11     67.01 o
  33   1  12      846.87      939.91    118.85 o
 -40   2  12      176.79      224.56     72.41 o
 -38   2  12       72.00       16.14     59.45 o
 -36   2  12       71.00      -20.00     54.79 o
 -34   2  12      338.85      320.17     53.68 o
 -32   2  12     1570.69     1512.89     59.84 o
 -30   2  12      532.88      550.56     48.71 o
 -28   2  12      488.69      560.95     46.34 o
 -26   2  12     6945.10     6868.72    123.10 o
 -24   2  12    32517.14    32349.46    443.36 o
 -22   2  12     3965.09     3997.85     75.83 o
 -20   2  12      435.10      583.05     33.41 o
 -18   2  12     1711.10     1759.39     41.36 o
 -16   2  12     3404.10     3254.45     62.69 o
 -14   2  12     8792.78     8798.23    135.42 o
 -12   2  12    10925.02    10358.92    155.47 o
 -10   2  12     9645.09     9444.15    142.70 o
  -8   2  12       15.52       49.64     22.41 o
  -6   2  12     4996.33     5170.75     84.98 o
  -4   2  12     2062.97     2167.45     48.94 o
  -2   2  12      577.97      576.83     26.02 o
   0   2  12     8408.62     8182.17    110.73 o
   2   2  12      938.22      945.75     28.88 o
   4   2  12     3189.12     3034.52     69.66 o
   6   2  12    17321.66    17716.66    239.93 o
   8   2  12      185.31      192.76     24.72 o
  10   2  12       44.62       44.87     25.61 o
  12   2  12     7180.49     7230.75    106.52 o
  14   2  12    14491.17    14989.02    193.47 o
  16   2  12     2114.71     2052.31     74.11 o
  18   2  12     3008.13     3013.04     67.67 o
  20   2  12       15.40       37.15     36.30 o
  22   2  12     3652.13     3793.36     86.27 o
  24   2  12      599.75      706.66     49.69 o
  26   2  12     1296.56     1218.56     64.20 o
  28   2  12      405.41      401.35     67.52 o
  30   2  12      458.38      529.47     95.67 o
  32   2  12      122.89      187.69     70.78 o
 -39   3  12      815.97      692.58     79.79 o
 -37   3  12      358.58      363.28     67.09 o
 -35   3  12     3415.01     3513.70    103.02 o
 -33   3  12       36.39       24.13     53.77 o
 -31   3  12     4243.82     4074.44    159.79 o
 -29   3  12     2982.14     2938.05     82.64 o
 -27   3  12      937.48      888.49     50.25 o
 -25   3  12       16.12       40.60     38.51 o
 -23   3  12      375.94      356.68     38.79 o
 -21   3  12     5039.88     4916.31     84.79 o
 -19   3  12     3539.29     3525.84     73.47 o
 -17   3  12     1522.78     1482.14     45.28 o
 -15   3  12     1772.00     2021.27     54.32 o
 -13   3  12     7003.16     6810.96    117.58 o
 -11   3  12      413.20      459.44     36.88 o
  -9   3  12     6279.88     6238.02    108.37 o
  -7   3  12    13889.63    13781.12    214.65 o
  -5   3  12    39136.00    39298.38    586.17 o
  -3   3  12     5975.77     5683.84     99.26 o
  -1   3  12    13694.84    13498.50    210.27 o
   1   3  12      509.35      550.64     30.57 o
   3   3  12    27469.52    28055.36    418.96 o
   5   3  12       11.91       33.34     28.03 o
   7   3  12    19312.07    19937.58    303.44 o
   9   3  12     3602.25     3645.56     78.25 o
  11   3  12     8042.06     8760.20    146.95 o
  13   3  12       53.61       10.30     32.82 o
  15   3  12     4863.66     5189.73     98.85 o
  17   3  12     5766.74     6215.10    107.79 o
  19   3  12     2819.02     2791.31     70.07 o
  21   3  12       27.25      -21.40     42.39 o
  23   3  12     1799.79     1803.66     61.91 o
  25   3  12     3208.21     3419.15     85.35 o
  27   3  12      386.05      351.33     55.54 o
  29   3  12      434.21      402.40     71.68 o
  31   3  12      179.34      244.24     70.98 o
 -38   4  12      185.17      287.93     80.51 o
 -36   4  12      629.58      691.30     76.09 o
 -34   4  12      463.15      503.89     70.50 o
 -32   4  12      257.92      274.20     65.26 o
 -30   4  12      946.59      907.84     69.26 o
 -28   4  12     1065.49     1246.81     61.91 o
 -26   4  12       33.26       22.12     44.20 o
 -24   4  12       19.59      -17.29     41.95 o
 -22   4  12      948.86      981.73     47.52 o
 -20   4  12     1572.02     1529.42     51.01 o
 -18   4  12       25.96       38.95     36.71 o
 -16   4  12      327.71      298.05     37.84 o
 -14   4  12     1894.49     2071.98     61.52 o
 -12   4  12      744.17      774.03     39.34 o
 -10   4  12      231.01      230.32     32.22 o
  -8   4  12      155.86      120.76     33.85 o
  -6   4  12    10763.75    10810.36    187.11 o
  -4   4  12     4783.41     4442.71    102.10 o
  -2   4  12      665.28      670.66     41.58 o
   0   4  12     1019.04      902.65     48.23 o
   2   4  12      935.09     1011.68     41.94 o
   4   4  12      198.13      223.54     36.28 o
   6   4  12      585.03      710.18     40.99 o
   8   4  12     2490.60     2174.56     78.88 o
  10   4  12      364.05      463.68     40.05 o
  12   4  12      491.86      637.06     43.62 o
  14   4  12       83.38       51.94     40.55 o
  16   4  12      675.12      669.25     48.41 o
  18   4  12       85.45      126.38     45.59 o
  20   4  12      289.07      232.88     53.62 o
  22   4  12      159.04      159.26     61.72 o
  24   4  12      542.88      495.48     65.68 o
  26   4  12      334.23      299.72     55.19 o
  28   4  12      396.28      414.05     58.91 o
  30   4  12      151.17      198.81     61.25 o
 -37   5  12      325.84      464.31    109.39 o
 -35   5  12      830.89      724.48     81.90 o
 -33   5  12      975.43      915.41     80.79 o
 -31   5  12       54.35      141.22     64.62 o
 -29   5  12     2815.08     2637.88     81.73 o
 -27   5  12      296.88      279.93     51.67 o
 -25   5  12      645.95      601.23     49.73 o
 -23   5  12       14.01       40.32     42.62 o
 -21   5  12     2406.49     2332.20     64.70 o
 -19   5  12       30.58       27.93     39.19 o
 -17   5  12     2924.53     2929.61     74.57 o
 -15   5  12      310.11      390.82     46.00 o
 -13   5  12     3095.27     3069.25     86.65 o
 -11   5  12     1106.98     1207.41     52.52 o
  -9   5  12     3033.17     2935.46     82.76 o
  -7   5  12     2940.96     2980.83     88.93 o
  -5   5  12    10159.89     9648.99    201.73 o
  -3   5  12    19375.24    19225.46    379.23 o
  -1   5  12      361.70      422.94     43.61 o
   1   5  12     1075.98     1062.83     53.18 o
   3   5  12      227.42      236.59     40.55 o
   5   5  12     3944.50     4122.36    101.28 o
   7   5  12     9269.71     9830.62    207.82 o
   9   5  12        4.01       64.04     44.54 o
  11   5  12      165.46      174.51     44.55 o
  13   5  12      272.77      237.31     43.53 o
  15   5  12     3615.97     3551.39     89.66 o
  17   5  12      792.69      702.99     51.43 o
  19   5  12       33.71      -24.22     47.74 o
  21   5  12       91.28       86.53     51.79 o
  23   5  12     3220.41     3300.18    103.61 o
  25   5  12      328.62      298.40     72.06 o
  27   5  12       16.66      -27.07     72.95 o
 -34   6  12       28.18       16.03     71.27 o
 -32   6  12      121.02      159.77     70.37 o
 -30   6  12      332.57      198.46     59.13 o
 -28   6  12      658.41      730.15     58.09 o
 -26   6  12      280.44      323.09     52.11 o
 -24   6  12     5162.30     5450.43    117.22 o
 -22   6  12      611.39      594.58     55.66 o
 -20   6  12     1047.19      976.73     55.39 o
 -18   6  12      513.22      550.34     49.39 o
 -16   6  12      309.98      340.47     46.45 o
 -14   6  12     2634.26     2514.71     77.86 o
 -12   6  12      665.42      566.03     45.97 o
 -10   6  12     3985.85     3712.14    115.43 o
  -8   6  12     1610.69     1509.35     59.80 o
  -6   6  12     2621.71     2588.97     82.61 o
  -4   6  12       36.20       19.06     40.91 o
  -2   6  12       95.43       70.55     42.16 o
   0   6  12      603.17      558.06     48.08 o
   2   6  12      624.94      569.77     52.76 o
   4   6  12      731.68      630.68     52.09 o
   6   6  12       77.29       49.62     43.60 o
   8   6  12      218.87      193.60     47.47 o
  10   6  12      202.15      115.30     49.64 o
  12   6  12      397.68      438.90     51.47 o
  14   6  12     1837.81     1785.69     68.69 o
  16   6  12       56.25       65.95     52.16 o
  18   6  12     1170.91     1234.99     66.30 o
  20   6  12        0.49      -46.71     52.21 o
  22   6  12      367.72      301.12     60.86 o
  24   6  12      125.72       49.98     70.73 o
 -29   7  12       10.98      -80.09     87.25 o
 -27   7  12      436.75      454.29     85.32 o
 -25   7  12     2261.39     2372.21    104.91 o
 -23   7  12     2008.59     2033.43     88.13 o
 -21   7  12     2992.88     2868.25     97.79 o
 -19   7  12     2903.64     3291.66    103.11 o
 -17   7  12      127.05       47.75     58.27 o
 -15   7  12     1003.64      965.81     69.10 o
 -13   7  12     2551.71     2422.61     94.06 o
 -11   7  12     4644.36     4331.57    132.97 o
  -9   7  12      958.85      967.59     68.27 o
  -7   7  12      912.79      840.46     65.36 o
  -5   7  12     1309.00     1266.06     76.80 o
  -3   7  12      237.33      244.19     57.80 o
  -1   7  12      533.09      496.24     62.28 o
   1   7  12     2220.69     2159.31     73.86 o
   3   7  12       84.46      116.18     46.09 o
   5   7  12     1310.67     1298.24     67.40 o
   7   7  12      453.65      364.75     49.65 o
   9   7  12      849.73      973.83     58.23 o
  11   7  12      241.08      255.79     53.94 o
  13   7  12     1760.98     1808.26    101.38 o
  15   7  12     1849.70     2024.09     87.59 o
  17   7  12        4.52      -39.88     59.38 o
  19   7  12      480.24      581.97     74.63 o
  21   7  12      168.62      146.39     72.66 o
 -26   8  12     1238.65     1217.47    108.78 o
 -24   8  12      208.37      195.59     84.68 o
 -22   8  12        1.69      -51.11     77.28 o
 -20   8  12      189.35      183.23     74.67 o
 -18   8  12       73.08       84.30     88.45 o
 -16   8  12      419.51      436.74     68.18 o
 -14   8  12     1437.32     1494.74     94.12 o
 -12   8  12       89.90       70.06     65.62 o
 -10   8  12      428.01      398.03     65.57 o
  -8   8  12     1311.84     1432.70    113.28 o
  -6   8  12     2718.22     2642.61    105.01 o
  -4   8  12     3448.26     3593.82    127.14 o
  -2   8  12     3326.08     3471.76    129.72 o
   0   8  12      587.91      561.60     66.73 o
   2   8  12       80.08       55.74     62.94 o
   4   8  12      470.67      502.01     68.50 o
   6   8  12      149.10      106.78     66.77 o
   8   8  12      956.68     1061.41     84.76 o
  10   8  12      354.43      462.54     69.95 o
  12   8  12       17.41       40.31     63.91 o
  14   8  12        4.63       47.44     68.43 o
  16   8  12      180.81      131.22     66.49 o
 -17   9  12       20.50      120.19     83.00 o
 -15   9  12        7.76      -55.83     80.63 o
 -13   9  12        7.27      140.17     87.19 o
 -11   9  12      348.02      598.79     89.44 o
  -9   9  12     1183.61     1360.20     98.73 o
  -7   9  12      470.74      315.68     83.76 o
  -5   9  12      225.34      325.75     82.09 o
  -3   9  12      983.84     1084.80     91.24 o
  -1   9  12      702.30      893.93    147.12 o
   1   9  12        8.54      -13.19     77.08 o
   3   9  12       62.25       85.16     78.98 o
   5   9  12       65.61       73.86     83.01 o
   7   9  12      454.93      464.38     89.53 o
   9   9  12       95.18       58.79     85.40 o
 -41   1  13      284.16      334.45     73.57 o
 -39   1  13      293.02      320.77     76.24 o
 -37   1  13       31.69       90.18     67.50 o
 -35   1  13     3211.72     3013.36     89.93 o
 -33   1  13     6705.01     6922.67    146.99 o
 -31   1  13      112.30      196.28     51.39 o
 -29   1  13      957.68      935.37     54.99 o
 -27   1  13     4836.18     4833.43     99.00 o
 -25   1  13     9605.46     9583.01    157.58 o
 -23   1  13     1359.40     1433.78     53.27 o
 -21   1  13    24008.09    24222.78    321.60 o
 -19   1  13     3477.78     3422.08     63.05 o
 -17   1  13    19767.93    20219.55    244.54 o
 -15   1  13     5178.01     4936.14     73.14 o
 -13   1  13    16237.18    16342.40    190.62 o
 -11   1  13     8465.99     8547.79    118.55 o
  -9   1  13     3574.86     3723.03     61.86 o
  -7   1  13     1493.33     1463.49     33.71 o
  -5   1  13    14802.64    14125.81    177.86 o
  -3   1  13    18512.02    19286.38    245.89 o
  -1   1  13    18699.31    19169.27    244.89 o
   1   1  13        4.09       16.37     19.90 o
   3   1  13    17446.90    16806.17    206.05 o
   5   1  13    26472.64    27339.61    329.16 o
   7   1  13      174.67      182.42     22.88 o
   9   1  13     3237.39     3084.81     56.85 o
  11   1  13     5520.30     5752.38     92.92 o
  13   1  13    11477.50    12089.26    171.43 o
  15   1  13     1798.73     1837.26     56.82 o
  17   1  13     6373.53     6380.64    196.78 o
  19   1  13      630.53      627.64     49.72 o
  21   1  13     6399.44     6661.42    141.83 o
  23   1  13       10.84       28.93     49.05 o
  25   1  13     4569.11     4789.29    152.97 o
  27   1  13       14.91      -54.51     54.51 o
  29   1  13     1023.15     1153.64     94.29 o
  31   1  13      275.61      305.09     70.91 o
 -40   2  13     1801.76     2058.40    127.86 o
 -38   2  13        0.88       48.71     65.84 o
 -36   2  13       41.41       73.21     57.11 o
 -34   2  13        1.10       34.72     51.91 o
 -32   2  13     2071.83     1988.61     68.29 o
 -30   2  13       74.86       95.28     45.16 o
 -28   2  13        3.04        8.60     42.61 o
 -26   2  13     1736.93     1715.08     53.85 o
 -24   2  13     2241.73     2328.00     62.05 o
 -22   2  13     1286.35     1181.15     44.43 o
 -20   2  13     7902.74     7586.55    115.31 o
 -18   2  13      141.00      136.74     28.00 o
 -16   2  13    23815.37    24034.29    314.63 o
 -14   2  13    10539.14    10692.68    160.89 o
 -12   2  13      549.00      510.52     31.07 o
 -10   2  13    14416.01    14007.76    204.36 o
  -8   2  13    22110.60    21465.35    305.27 o
  -6   2  13    48870.93    48420.55    672.01 o
  -4   2  13      214.45      174.96     24.84 o
  -2   2  13    44703.40    44243.43    578.92 o
   0   2  13     3112.97     3266.20     65.12 o
   2   2  13     7856.10     8076.74    118.03 o
   4   2  13     1304.09     1273.47     36.30 o
   6   2  13     3816.29     3874.81     72.33 o
   8   2  13     2211.81     2326.41     55.00 o
  10   2  13     5568.64     5594.25     91.47 o
  12   2  13     2613.93     2683.46     59.16 o
  14   2  13     6258.44     6309.28    108.68 o
  16   2  13     1937.05     1974.22     55.17 o
  18   2  13     4767.30     4919.46    104.77 o
  20   2  13       61.64       47.53     39.84 o
  22   2  13      842.83      900.00     50.76 o
  24   2  13     3516.32     3532.19    150.20 o
  26   2  13      186.28      174.60     65.94 o
  28   2  13      508.38      591.26     70.87 o
  30   2  13      372.41      326.10     71.88 o
 -39   3  13      218.42      317.82     93.03 o
 -37   3  13      567.59      601.97     73.43 o
 -35   3  13       23.67       -9.34     60.81 o
 -33   3  13      863.43      896.58     63.81 o
 -31   3  13        7.66       62.53     52.40 o
 -29   3  13      362.91      347.31     52.19 o
 -27   3  13     2311.37     2344.65     67.41 o
 -25   3  13       49.85       31.35     41.36 o
 -23   3  13     2614.76     2411.77     61.36 o
 -21   3  13     3536.05     3526.86     71.10 o
 -19   3  13     3166.75     2744.17     64.89 o
 -17   3  13    20677.52    20198.12    295.29 o
 -15   3  13     9442.41     9516.01    157.61 o
 -13   3  13     1070.48     1061.60     40.35 o
 -11   3  13     1938.15     1799.03     49.77 o
  -9   3  13     1428.04     1330.04     44.15 o
  -7   3  13    22705.48    22927.98    348.46 o
  -5   3  13     2196.64     2075.75     52.87 o
  -3   3  13     9942.62    10017.84    161.72 o
  -1   3  13    18046.72    18133.40    279.07 o
   1   3  13      527.38      568.20     31.58 o
   3   3  13      187.80      305.93     42.14 o
   5   3  13     1227.25     1217.03     41.95 o
   7   3  13     3399.90     3531.45     77.14 o
   9   3  13     1567.78     1430.33     47.69 o
  11   3  13      619.48      658.86     41.07 o
  13   3  13      202.83      161.44     38.40 o
  15   3  13     2131.09     1973.74     60.96 o
  17   3  13       11.55       23.77     42.42 o
  19   3  13     4239.69     4353.94     99.63 o
  21   3  13      176.30      179.28     47.68 o
  23   3  13     1536.05     1535.02     64.03 o
  25   3  13      829.43      778.35     56.74 o
  27   3  13      148.63      174.61     73.24 o
  29   3  13       42.17      -34.06     72.91 o
 -38   4  13      382.14      438.26     81.86 o
 -36   4  13     1867.18     1952.05     99.57 o
 -34   4  13      856.19      896.87     76.54 o
 -32   4  13     2106.58     2107.95     89.55 o
 -30   4  13     1549.96     1611.87     73.57 o
 -28   4  13     2854.21     3092.76     92.98 o
 -26   4  13     1844.66     1816.81     63.08 o
 -24   4  13    19843.55    19698.84    300.73 o
 -22   4  13    17622.88    17988.17    276.06 o
 -20   4  13     2850.60     2813.93     71.89 o
 -18   4  13     3253.55     3106.56     84.90 o
 -16   4  13        0.80      -22.57     36.89 o
 -14   4  13     1795.81     1675.47     54.57 o
 -12   4  13      684.44      623.88     46.99 o
 -10   4  13      410.17      411.55     36.60 o
  -8   4  13     1306.38     1301.05     46.01 o
  -6   4  13     2633.05     2558.68     67.83 o
  -4   4  13     3518.24     3566.26     82.95 o
  -2   4  13     1026.21     1054.38     52.88 o
   0   4  13    16886.06    17046.96    352.91 o
   2   4  13    10966.55    10913.14    189.12 o
   4   4  13    13422.89    13062.70    263.03 o
   6   4  13     4706.52     4734.48    100.98 o
   8   4  13      135.22      182.49     39.55 o
  10   4  13     1420.77     1532.62     57.15 o
  12   4  13     1121.06     1222.42     55.96 o
  14   4  13    20388.96    20867.33    330.29 o
  16   4  13     1001.58     1122.01     55.08 o
  18   4  13      138.67      161.73     48.25 o
  20   4  13       14.02       18.51     56.01 o
  22   4  13     3136.69     2984.24     88.41 o
  24   4  13      961.24      896.43     64.02 o
  26   4  13       12.51      -26.57     58.21 o
  28   4  13      331.91      313.27     66.97 o
 -35   5  13       84.42      -14.36     76.41 o
 -33   5  13        1.20       -6.74     70.29 o
 -31   5  13      130.42      101.45     59.13 o
 -29   5  13     1134.94     1159.70     67.14 o
 -27   5  13        0.36      -13.37     50.03 o
 -25   5  13      413.08      414.79     49.21 o
 -23   5  13     5120.10     4997.49    104.72 o
 -21   5  13     1293.56     1261.67     52.17 o
 -19   5  13     4975.63     4909.50    104.94 o
 -17   5  13     5143.11     5306.72    107.83 o
 -15   5  13      629.41      632.42     50.09 o
 -13   5  13     4826.89     4881.13    118.30 o
 -11   5  13      323.89      229.29     53.05 o
  -9   5  13     3433.90     3074.87    100.97 o
  -7   5  13     1807.99     1570.34     58.93 o
  -5   5  13    12421.07    12855.80    262.66 o
  -3   5  13     1856.24     1748.24     73.68 o
  -1   5  13      101.14       82.23     43.80 o
   1   5  13     6260.48     6614.25    152.43 o
   3   5  13        3.60       35.76     41.13 o
   5   5  13       71.33       54.59     43.60 o
   7   5  13     1115.21     1153.38     72.97 o
   9   5  13     1012.46      925.95     54.87 o
  11   5  13      263.35      221.43     45.85 o
  13   5  13      309.44      282.68     47.96 o
  15   5  13     1409.72     1321.74     70.81 o
  17   5  13      309.17      212.42     49.83 o
  19   5  13      152.78      124.24     51.02 o
  21   5  13     1096.39      931.89     64.58 o
  23   5  13       78.27       44.62     64.79 o
  25   5  13      428.48      469.33     74.76 o
  27   5  13       68.57      124.13     75.08 o
 -32   6  13        2.59        6.52     69.64 o
 -30   6  13      681.19      661.24     64.29 o
 -28   6  13       14.38       -9.17     56.17 o
 -26   6  13      795.89      774.64     56.63 o
 -24   6  13       42.96       45.07     48.55 o
 -22   6  13       52.33       11.60     48.94 o
 -20   6  13      561.42      673.75     55.76 o
 -18   6  13     4657.80     4517.72    110.16 o
 -16   6  13     3698.12     3892.73    123.10 o
 -14   6  13     5189.19     5321.54    145.83 o
 -12   6  13     1613.50     1573.31     62.46 o
 -10   6  13       13.40       12.38     44.02 o
  -8   6  13     2186.32     2287.54     78.36 o
  -6   6  13     5881.27     5861.20    138.66 o
  -4   6  13     8226.50     8243.49    185.58 o
  -2   6  13     2420.89     2387.14     79.49 o
   0   6  13     1354.62     1324.76     61.42 o
   2   6  13       33.30       14.51     46.97 o
   4   6  13     1674.43     1693.96     78.74 o
   6   6  13     1010.99      996.74     56.63 o
   8   6  13      155.81      193.86     48.90 o
  10   6  13      233.43      293.10     52.50 o
  12   6  13      892.11      922.94     62.37 o
  14   6  13     1577.31     1702.38     75.66 o
  16   6  13       97.69      154.50     54.76 o
  18   6  13        6.03      -17.92     50.70 o
  20   6  13      334.39      359.41     60.14 o
  22   6  13      970.46      963.13     76.52 o
  24   6  13       27.44       56.59     73.78 o
 -29   7  13       57.65      102.81    101.91 o
 -27   7  13      416.46      622.03     86.33 o
 -25   7  13      763.42      863.77     87.06 o
 -23   7  13     1520.81     1588.99     94.87 o
 -21   7  13      145.58      189.80     65.60 o
 -19   7  13      170.61      166.18     61.63 o
 -17   7  13       51.11       13.31     58.52 o
 -15   7  13        8.70        9.48     64.40 o
 -13   7  13     1319.19     1213.95     75.21 o
 -11   7  13       46.49       88.56     60.66 o
  -9   7  13       96.45      108.78     61.44 o
  -7   7  13     1184.06     1181.63     74.68 o
  -5   7  13     1012.84      907.40     68.37 o
  -3   7  13      111.38       74.86     40.48 o
  -1   7  13      548.14      503.99     49.17 o
   1   7  13      336.53      365.41     50.77 o
   3   7  13     1436.57     1416.76     66.03 o
   5   7  13     1828.64     1605.10     71.02 o
   7   7  13      481.51      299.36     56.41 o
   9   7  13       49.55       69.80     51.55 o
  11   7  13      915.21      874.03     60.72 o
  13   7  13      283.35      273.59     58.64 o
  15   7  13     1106.12     1089.79     81.58 o
  17   7  13      120.29       79.93     68.80 o
  19   7  13      102.41      153.50     71.64 o
 -24   8  13       22.04      -12.69     80.92 o
 -22   8  13      158.37      212.71     79.15 o
 -20   8  13       56.19      -52.53     82.07 o
 -18   8  13       34.57        4.23     77.54 o
 -16   8  13       38.33       43.78     78.17 o
 -14   8  13      560.21      559.17     73.42 o
 -12   8  13       45.74       25.62     68.39 o
 -10   8  13      648.87      756.14     73.68 o
  -8   8  13       85.57       69.51     65.03 o
  -6   8  13       30.03       80.87     65.04 o
  -4   8  13      271.44      223.68     65.15 o
  -2   8  13       17.03       -0.18     64.05 o
   0   8  13        4.51        5.05     62.69 o
   2   8  13       91.52       19.80     69.93 o
   4   8  13       54.91      148.30     66.81 o
   6   8  13      300.19      340.87     83.41 o
   8   8  13       10.93       79.89     65.15 o
  10   8  13       10.51       -2.76     61.08 o
  12   8  13        4.42      -23.31     66.29 o
  14   8  13       76.63       80.69     70.39 o
 -17   9  13      399.17      447.55    172.14 o
 -15   9  13       73.59       78.45     85.89 o
 -13   9  13       12.59        7.08     88.79 o
 -11   9  13     1007.60      785.56     97.69 o
  -9   9  13        4.97      -82.49     82.49 o
  -7   9  13      721.45      699.30     92.22 o
  -5   9  13        4.10      -74.35     78.70 o
  -3   9  13       27.43      -18.09     81.99 o
  -1   9  13      142.65      122.97     82.50 o
   1   9  13       16.70       87.40     80.51 o
   3   9  13      593.11      681.67     89.38 o
   5   9  13      756.79      813.30     93.83 o
   7   9  13      480.55      358.85     88.75 o
 -40   0  14      148.19      240.89    126.15 o
 -38   0  14      680.98      880.15    127.00 o
 -36   0  14       40.89      149.57    111.69 o
 -34   0  14       19.67       77.57     90.48 o
 -32   0  14      414.55      373.82     83.39 o
 -30   0  14       33.97      147.28     75.91 o
 -28   0  14     5432.93     5383.27    172.51 o
 -26   0  14     4460.05     4557.75    169.63 o
 -24   0  14      391.81      487.43     52.72 o
 -22   0  14      205.93      131.64     46.72 o
 -20   0  14    19700.09    19530.64    305.84 o
 -18   0  14    15689.04    15954.79    252.43 o
 -16   0  14    33164.46    32489.15    493.26 o
 -14   0  14    84468.05    83417.19   1244.51 o
 -12   0  14    10038.52    10230.64    166.63 o
 -10   0  14     2610.48     2763.42     67.71 o
  -8   0  14       71.79        6.73     27.64 o
  -6   0  14    54821.21    53905.05    923.13 o
  -4   0  14     8685.55     8823.11    165.69 o
  -2   0  14     1150.21     1375.70     61.45 o
   0   0  14    10512.28    10895.00    184.04 o
   2   0  14     6959.08     6920.62    125.15 o
   4   0  14     4144.52     4566.45    187.73 o
   6   0  14     3304.49     3335.01     88.44 o
   8   0  14     5178.80     5371.78    135.64 o
  10   0  14    12670.82    12757.22    282.33 o
  12   0  14    23306.24    24022.30    509.66 o
  14   0  14        6.35       24.36     46.74 o
  16   0  14     7611.25     7787.62    270.45 o
  18   0  14     2416.10     2658.58     99.40 o
  20   0  14     7206.89     7707.72    231.00 o
  22   0  14      989.81     1056.89     80.18 o
  24   0  14     5472.65     5316.93    884.92 o
  26   0  14      618.25      446.77     99.87 o
  28   0  14     2962.71     2587.63    152.76 o
  30   0  14       14.24      -28.58    116.43 o
 -41   1  14        0.22      -71.15     71.15 o
 -39   1  14      670.24      824.29     80.52 o
 -37   1  14      411.79      436.17     71.48 o
 -35   1  14     1852.49     1808.96     86.05 o
 -33   1  14     2991.49     3206.59     93.34 o
 -31   1  14      457.76      597.39     56.75 o
 -29   1  14      575.25      633.63     54.49 o
 -27   1  14      223.45      249.81     45.52 o
 -25   1  14     6441.57     6238.67    115.68 o
 -23   1  14      311.76      259.91     37.75 o
 -21   1  14     4128.86     4005.39     97.43 o
 -19   1  14     6991.76     6934.65    105.10 o
 -17   1  14     1930.03     1633.78     40.89 o
 -15   1  14     9219.54     8781.42    115.17 o
 -13   1  14     9599.30     9513.76    122.08 o
 -11   1  14      383.27      390.29     26.08 o
  -9   1  14    22206.42    22145.20    284.49 o
  -7   1  14       77.55       76.87     22.34 o
  -5   1  14     2641.27     2566.22     51.07 o
  -3   1  14      991.13     1011.04     33.03 o
  -1   1  14    14547.45    14425.67    205.72 o
   1   1  14    15014.67    15111.26    205.26 o
   3   1  14      272.38      295.87     25.62 o
   5   1  14    19271.90    19406.62    237.91 o
   7   1  14     3039.97     3017.77     56.28 o
   9   1  14      897.56     1000.17     34.99 o
  11   1  14     1155.20     1063.83     35.44 o
  13   1  14     4309.31     4528.87     76.15 o
  15   1  14     1614.49     1619.08     54.77 o
  17   1  14      335.65      343.28     45.92 o
  19   1  14      750.49      679.63     69.62 o
  21   1  14      218.49      117.17     50.09 o
  23   1  14      928.27      966.74     61.20 o
  25   1  14      392.07      415.62     57.50 o
  27   1  14      229.34      147.18     57.36 o
  29   1  14       60.00       26.16     67.02 o
  31   1  14      764.30      870.79     78.07 o
 -40   2  14     1346.20     1354.93    111.70 o
 -38   2  14      173.15      256.71     68.61 o
 -36   2  14     2928.31     3087.88     94.08 o
 -34   2  14     6889.32     7085.97    148.77 o
 -32   2  14      917.03      862.14     57.43 o
 -30   2  14     1249.34     1171.81     55.84 o
 -28   2  14       20.86       22.14     43.92 o
 -26   2  14     8282.88     8332.17    138.51 o
 -24   2  14     3804.15     3769.49    106.52 o
 -22   2  14     6608.93     6375.09    114.71 o
 -20   2  14     2892.63     2835.19     65.47 o
 -18   2  14     1740.81     1614.49     42.13 o
 -16   2  14     1289.41     1200.29     36.60 o
 -14   2  14     9161.76     8299.51    131.80 o
 -12   2  14      143.71      171.62     30.06 o
 -10   2  14    14689.04    14294.70    209.50 o
  -8   2  14     3458.13     3482.18     69.42 o
  -6   2  14     7980.22     7745.37    121.97 o
  -4   2  14     5802.18     5789.12    108.54 o
  -2   2  14     2435.99     2375.64     54.88 o
   0   2  14     6703.78     6810.77    109.11 o
   2   2  14    19282.88    19409.09    264.11 o
   4   2  14    11077.33    11131.84    165.87 o
   6   2  14     7173.60     6992.81    118.73 o
   8   2  14      876.86      785.89     35.84 o
  10   2  14     4120.82     4284.05     81.57 o
  12   2  14     2215.85     2246.36     59.30 o
  14   2  14     2531.35     2497.29     81.73 o
  16   2  14     1994.72     2026.55     58.84 o
  18   2  14     1355.81     1325.22     49.68 o
  20   2  14      318.65      395.71     47.07 o
  22   2  14      854.53      843.93     68.93 o
  24   2  14     2130.44     2135.28     89.04 o
  26   2  14      340.70      357.79     68.02 o
  28   2  14      129.65      100.47     67.52 o
  30   2  14      530.90      450.30     73.87 o
 -39   3  14      125.67      152.20     76.71 o
 -37   3  14      416.58      569.93     79.70 o
 -35   3  14       16.60       72.65     58.65 o
 -33   3  14     1257.71     1299.38     67.43 o
 -31   3  14      140.92      139.84     54.62 o
 -29   3  14      298.88      258.60     53.23 o
 -27   3  14      460.42      496.76     48.84 o
 -25   3  14    10315.46    10064.19    167.94 o
 -23   3  14       83.05      113.48     39.60 o
 -21   3  14     1019.00      984.86     42.08 o
 -19   3  14      473.12      412.22     37.76 o
 -17   3  14    31528.73    30307.83    435.35 o
 -15   3  14     7449.77     7191.73    126.97 o
 -13   3  14     1584.28     1592.44     48.58 o
 -11   3  14    18446.33    18337.52    283.85 o
  -9   3  14    15473.47    14991.86    234.78 o
  -7   3  14    13625.33    13189.19    208.58 o
  -5   3  14       87.60       55.18     29.71 o
  -3   3  14    12620.01    12651.77    246.00 o
  -1   3  14      522.35      590.36     34.86 o
   1   3  14     8147.24     8149.10    145.32 o
   3   3  14     1414.60     1267.82     43.75 o
   5   3  14     8137.56     8570.53    143.72 o
   7   3  14      693.09      656.78     39.43 o
   9   3  14      975.47     1009.82     44.55 o
  11   3  14      809.01      775.82     44.46 o
  13   3  14     9155.19     8702.49    150.39 o
  15   3  14      435.60      425.81     47.60 o
  17   3  14     1478.87     1501.86     65.48 o
  19   3  14      316.96      287.05     57.48 o
  21   3  14     5895.02     5689.18    134.37 o
  23   3  14     1182.51     1150.92     63.60 o
  25   3  14       10.60       38.42     71.35 o
  27   3  14      385.86      417.21     76.16 o
  29   3  14     1461.65     1441.43     93.69 o
 -36   4  14      442.62      510.50     81.43 o
 -34   4  14     1695.40     1701.50     87.86 o
 -32   4  14       47.06       34.50     64.87 o
 -30   4  14       72.98       39.82     54.65 o
 -28   4  14      263.19      211.97     54.34 o
 -26   4  14     4221.63     4210.25    104.12 o
 -24   4  14      450.89      410.47     47.38 o
 -22   4  14     1287.75     1272.99     53.37 o
 -20   4  14     2025.86     2064.58     61.97 o
 -18   4  14      482.69      627.89     44.66 o
 -16   4  14     1614.36     1608.08     57.18 o
 -14   4  14      943.56      952.58     47.23 o
 -12   4  14     3608.77     3498.33     84.76 o
 -10   4  14      193.11      257.53     36.95 o
  -8   4  14     3610.33     3413.13     89.20 o
  -6   4  14      317.81      323.91     36.16 o
  -4   4  14       19.66       20.81     44.20 o
  -2   4  14     5637.76     5531.39    118.89 o
   0   4  14      909.70      952.97     61.69 o
   2   4  14      114.83      102.26     40.11 o
   4   4  14      627.99      618.17     43.02 o
   6   4  14     2125.65     2268.38     65.36 o
   8   4  14      345.53      387.07     44.28 o
  10   4  14       78.25       26.38     43.35 o
  12   4  14       69.59       44.03     45.60 o
  14   4  14     2805.60     2614.02     77.34 o
  16   4  14      577.62      589.38     63.67 o
  18   4  14       64.37       74.51     53.83 o
  20   4  14      508.12      581.67     60.80 o
  22   4  14     1132.73     1028.63     63.55 o
  24   4  14        1.29      -49.77     56.57 o
  26   4  14      162.75      196.07     64.55 o
 -35   5  14      264.51      255.85     78.38 o
 -33   5  14      566.43      647.32     78.96 o
 -31   5  14      498.59      575.14     65.10 o
 -29   5  14      762.51      836.16     66.03 o
 -27   5  14      916.69      961.00     57.11 o
 -25   5  14     2500.36     2677.08     74.76 o
 -23   5  14     1940.67     2088.10     65.04 o
 -21   5  14     2082.52     1814.24     60.50 o
 -19   5  14     2426.58     2333.02     67.37 o
 -17   5  14     5592.61     5254.35    114.85 o
 -15   5  14     9089.98     8862.21    165.30 o
 -13   5  14     2377.74     2278.35     76.27 o
 -11   5  14      586.49      631.97     51.39 o
  -9   5  14     1644.11     1531.80     61.42 o
  -7   5  14     4015.53     4064.33    112.14 o
  -5   5  14     3230.54     3142.79    111.29 o
  -3   5  14     3952.77     3938.76    109.08 o
  -1   5  14       45.04       24.30     44.89 o
   1   5  14     1087.51      978.40     58.61 o
   3   5  14      456.55      557.08     54.56 o
   5   5  14     2203.85     1980.91     77.94 o
   7   5  14       68.73      129.51     48.38 o
   9   5  14      342.43      435.81     47.94 o
  11   5  14     3848.75     4117.12    101.87 o
  13   5  14     3443.29     3420.56     94.51 o
  15   5  14        7.67       37.94     51.50 o
  17   5  14      156.76      184.82     55.50 o
  19   5  14      513.27      506.55     63.85 o
  21   5  14     3261.94     3323.02    106.65 o
  23   5  14       51.19       60.95     72.74 o
  25   5  14      504.08      655.07     80.68 o
 -32   6  14       13.23      -27.49     65.15 o
 -30   6  14     1173.29     1192.47     76.98 o
 -28   6  14      284.25      365.47     59.67 o
 -26   6  14      858.12      830.62     62.98 o
 -24   6  14      182.22      172.70     51.28 o
 -22   6  14     3778.01     3629.09     97.24 o
 -20   6  14      523.35      405.15     55.19 o
 -18   6  14      133.26      112.30     50.23 o
 -16   6  14     1226.01     1155.69     61.92 o
 -14   6  14       94.09      134.88     48.75 o
 -12   6  14      849.78      820.71     76.28 o
 -10   6  14     2279.85     2122.22     78.70 o
  -8   6  14       37.98       58.71     47.24 o
  -6   6  14     2093.42     2054.37     76.13 o
  -4   6  14        4.17       -0.51     47.66 o
  -2   6  14     1167.22     1204.50     61.80 o
   0   6  14     1381.57     1447.22     72.96 o
   2   6  14     3763.43     3689.10    107.66 o
   4   6  14      813.53      942.90     62.22 o
   6   6  14      339.86      327.25     52.38 o
   8   6  14      611.65      660.10     57.30 o
  10   6  14      500.94      402.75     55.89 o
  12   6  14      168.16      246.62     57.91 o
  14   6  14      269.25      231.52     59.61 o
  16   6  14      417.15      381.25     57.23 o
  18   6  14     1062.13      844.10     69.04 o
  20   6  14        2.28      -33.08     73.01 o
  22   6  14       54.94       29.31     71.69 o
 -29   7  14      164.45       40.26    109.77 o
 -27   7  14     1146.05     1114.67     95.03 o
 -25   7  14       53.48       -5.03     77.52 o
 -23   7  14      857.23      813.36     97.70 o
 -21   7  14      955.65      934.86     75.89 o
 -19   7  14       33.24       47.23     63.70 o
 -17   7  14      743.88      629.33     70.15 o
 -15   7  14     1361.80     1382.08     84.71 o
 -13   7  14      845.93      986.68     81.24 o
 -11   7  14     2396.14     2521.83    100.07 o
  -9   7  14       74.68       88.34     64.42 o
  -7   7  14      342.75      376.76     66.17 o
  -5   7  14       72.45       52.92     45.14 o
  -3   7  14      438.60      456.67     50.59 o
  -1   7  14      554.43      621.11     54.32 o
   1   7  14     1895.08     1809.95     77.22 o
   3   7  14     2627.59     2582.85    175.00 o
   5   7  14      692.85      804.33     62.60 o
   7   7  14     1303.27     1269.15     87.35 o
   9   7  14        3.88      -15.93     52.72 o
  11   7  14      417.97      399.27     59.36 o
  13   7  14       21.18       36.68     69.10 o
  15   7  14      344.04      420.96     87.21 o
  17   7  14      140.15      113.14     76.97 o
  19   7  14       39.49       14.88    155.57 o
 -22   8  14      659.33      691.95     96.23 o
 -20   8  14     1405.37     1389.11    102.31 o
 -18   8  14     1592.29     1701.90    105.83 o
 -16   8  14     1788.00     1655.51    100.42 o
 -14   8  14     1859.80     2026.50    114.58 o
 -12   8  14      959.84      901.22    111.05 o
 -10   8  14      142.62       73.88     69.16 o
  -8   8  14        8.37      -68.57     68.57 o
  -6   8  14      157.82       89.36     68.50 o
  -4   8  14     1222.29     1134.81     81.45 o
  -2   8  14     1133.71     1141.12     79.45 o
   0   8  14      150.85       98.52     67.61 o
   2   8  14        2.24       42.68     76.39 o
   4   8  14       48.94       98.71     80.29 o
   6   8  14        0.33      -14.85     53.52 o
   8   8  14       97.38       46.29     61.36 o
  10   8  14      453.67      493.61     69.40 o
  12   8  14      332.64      386.67     75.89 o
 -13   9  14      392.05      506.72     96.20 o
 -11   9  14      286.04      383.37     99.29 o
  -9   9  14       23.16      173.94     86.55 o
  -7   9  14       45.21       50.90     88.04 o
  -5   9  14        0.96      -55.60     84.98 o
  -3   9  14      486.48      557.76     99.08 o
  -1   9  14      164.93      130.15     85.81 o
   1   9  14       67.55      172.41     85.34 o
   3   9  14      466.70      532.83     91.30 o
 -39   1  15        1.85      101.35    106.04 o
 -37   1  15     2106.90     2304.19    217.25 o
 -35   1  15     1802.15     1694.13     85.10 o
 -33   1  15     2260.09     2363.27    112.97 o
 -31   1  15      971.05     1045.27     62.65 o
 -29   1  15     1468.62     1517.83     65.83 o
 -27   1  15      508.94      453.66     51.32 o
 -25   1  15      874.24      904.35     51.26 o
 -23   1  15     9394.07     9060.28    143.03 o
 -21   1  15     3185.78     3334.40     75.19 o
 -19   1  15     1172.84     1204.70     43.74 o
 -17   1  15     6807.85     6561.77    101.62 o
 -15   1  15     8124.70     8139.35    118.38 o
 -13   1  15    14312.85    13800.95    184.04 o
 -11   1  15     3226.11     3116.81     65.71 o
  -9   1  15     4996.32     4600.23     78.59 o
  -7   1  15    65260.73    64057.88    835.99 o
  -5   1  15      389.69      329.56     27.89 o
  -3   1  15     1873.89     1887.06     54.42 o
  -1   1  15      602.39      655.67     51.47 o
   1   1  15    33582.20    34138.22    470.33 o
   3   1  15     3393.06     3376.24     65.08 o
   5   1  15     2725.63     2848.19     56.44 o
   7   1  15     2869.11     2981.04     64.31 o
   9   1  15    15425.12    15665.79    213.74 o
  11   1  15     3516.87     3668.81     73.81 o
  13   1  15     1063.19      997.70     49.98 o
  15   1  15     4178.06     4324.39    102.99 o
  17   1  15     3765.29     3740.74     98.98 o
  19   1  15     4156.82     4228.66    142.90 o
  21   1  15     1278.73     1324.47     63.54 o
  23   1  15     2927.11     3163.19     94.38 o
  25   1  15      243.97      276.96     56.98 o
  27   1  15      491.08      536.67     69.55 o
  29   1  15      963.70      827.43     76.11 o
 -38   2  15       22.50       35.77     67.75 o
 -36   2  15       57.05       14.12     66.72 o
 -34   2  15      358.26      291.23     60.65 o
 -32   2  15     2594.25     2755.24     84.98 o
 -30   2  15      102.17      148.45     50.34 o
 -28   2  15     3706.02     3709.67     88.34 o
 -26   2  15    14290.82    14876.58    218.94 o
 -24   2  15        3.90       33.33     39.52 o
 -22   2  15       86.01       87.12     37.30 o
 -20   2  15       23.66       26.06     35.04 o
 -18   2  15    28602.93    27604.78    343.49 o
 -16   2  15     3430.27     3172.83     62.58 o
 -14   2  15     8034.60     7800.85    126.72 o
 -12   2  15    16938.85    16353.36    238.88 o
 -10   2  15     6074.74     6068.97    102.61 o
  -8   2  15      172.16      212.33     37.96 o
  -6   2  15     2796.15     2646.30     61.03 o
  -4   2  15     4781.85     4943.88     87.78 o
  -2   2  15     7219.23     7036.00    130.04 o
   0   2  15      220.68      221.80     47.45 o
   2   2  15      644.85      687.57     31.46 o
   4   2  15     5972.85     5825.74    120.73 o
   6   2  15     5861.88     5989.71    129.71 o
   8   2  15     3702.96     3763.99     76.41 o
  10   2  15       73.89       84.74     36.16 o
  12   2  15    16112.53    16340.90    328.05 o
  14   2  15      273.14      309.25     42.05 o
  16   2  15     1456.71     1353.46     55.36 o
  18   2  15      109.46      140.81     44.92 o
  20   2  15     4627.69     4845.14    250.23 o
  22   2  15      872.92      665.44     73.56 o
  24   2  15        4.13      -36.86     68.86 o
  26   2  15      254.36      344.74     74.89 o
  28   2  15     1290.78     1403.33     90.68 o
 -37   3  15      456.10      509.97     80.33 o
 -35   3  15      264.09      232.40     64.49 o
 -33   3  15     2015.37     2043.13     82.36 o
 -31   3  15     3138.70     3273.58     92.62 o
 -29   3  15     1079.48     1023.14     57.70 o
 -27   3  15     9101.23     9512.12    164.37 o
 -25   3  15     1892.58     1867.70     62.48 o
 -23   3  15       61.99       95.34     42.02 o
 -21   3  15      575.68      582.75     40.15 o
 -19   3  15    13180.74    12210.36    182.27 o
 -17   3  15    13137.55    12574.34    193.95 o
 -15   3  15     6048.47     5637.35    109.27 o
 -13   3  15    12583.75    12664.97    204.47 o
 -11   3  15     4192.69     4079.90     86.91 o
  -9   3  15      566.50      562.91     37.75 o
  -7   3  15       61.47       64.30     31.94 o
  -5   3  15     2578.51     2551.84     78.17 o
  -3   3  15       92.75       86.08     31.95 o
  -1   3  15      441.79      373.16     34.83 o
   1   3  15      484.25      480.45     38.29 o
   3   3  15     1664.34     1549.14     48.96 o
   5   3  15      216.52      290.55     44.06 o
   7   3  15     1842.61     1833.33     59.23 o
   9   3  15     2011.34     2063.19     59.13 o
  11   3  15     4067.31     4157.13    123.61 o
  13   3  15     3945.61     3689.16    104.37 o
  15   3  15       38.59       44.34     48.03 o
  17   3  15       54.74      137.87     53.74 o
  19   3  15      142.34      100.47     64.81 o
  21   3  15     1849.31     1754.73     87.21 o
  23   3  15      162.12      199.34     70.67 o
  25   3  15        6.06      -11.50     96.41 o
  27   3  15      267.72       35.43     84.32 o
 -36   4  15      702.14      752.46     76.38 o
 -34   4  15     4178.42     4207.49    226.16 o
 -32   4  15     1984.47     1970.93     83.83 o
 -30   4  15      373.54      463.66     59.56 o
 -28   4  15       32.27      -35.48     52.79 o
 -26   4  15     1236.64     1148.85     61.35 o
 -24   4  15       11.87       44.71     45.69 o
 -22   4  15      361.96      473.48     48.16 o
 -20   4  15      166.36      141.30     42.39 o
 -18   4  15      584.43      741.28     47.79 o
 -16   4  15       23.01       17.70     41.25 o
 -14   4  15     3327.82     3126.98     84.92 o
 -12   4  15      600.47      596.46     44.45 o
 -10   4  15    28252.74    27479.91    452.75 o
  -8   4  15    15509.42    15247.22    260.51 o
  -6   4  15     5587.08     5539.87    113.39 o
  -4   4  15     9467.33     9621.37    168.09 o
  -2   4  15      652.91      740.09     41.82 o
   0   4  15     6882.69     7198.13    151.81 o
   2   4  15     4992.77     5249.55    145.23 o
   4   4  15    21035.08    21366.86    326.29 o
   6   4  15     2470.99     2327.44     63.43 o
   8   4  15       10.71      -12.61     37.86 o
  10   4  15       31.92        9.34     40.38 o
  12   4  15     6693.51     6685.89    125.22 o
  14   4  15      365.53      379.53     46.93 o
  16   4  15        7.42       22.91     48.55 o
  18   4  15      386.26      455.09     58.54 o
  20   4  15     1832.18     2035.78     81.10 o
  22   4  15      276.03      232.34     61.83 o
  24   4  15      363.13      403.95     72.35 o
  26   4  15       61.66       35.69     71.29 o
 -33   5  15      110.17      198.13     75.35 o
 -31   5  15      156.79      205.65     66.92 o
 -29   5  15     4897.44     4748.84    129.21 o
 -27   5  15      491.88      552.09     62.81 o
 -25   5  15      436.44      447.73     50.98 o
 -23   5  15     1478.18     1566.35     60.75 o
 -21   5  15     1428.45     1245.60     57.51 o
 -19   5  15       66.22       20.99     44.43 o
 -17   5  15     1378.02     1214.21     56.53 o
 -15   5  15    10951.79    10974.93    198.92 o
 -13   5  15     1254.47     1111.88     52.13 o
 -11   5  15     4126.14     4196.66    110.32 o
  -9   5  15     6942.71     7150.92    166.55 o
  -7   5  15      509.60      515.14     53.26 o
  -5   5  15     1888.57     1838.06     71.07 o
  -3   5  15       14.20       46.36     49.69 o
  -1   5  15     2597.65     2656.83     96.72 o
   1   5  15       96.21      132.21     51.91 o
   3   5  15      281.41      362.09     54.61 o
   5   5  15      270.20      238.62     48.67 o
   7   5  15      387.69      305.22     51.97 o
   9   5  15     3621.58     3493.98    122.97 o
  11   5  15       30.02       24.46     48.98 o
  13   5  15       14.01       23.38     50.31 o
  15   5  15      920.37      975.41     62.56 o
  17   5  15      137.02      181.61     60.59 o
  19   5  15       99.33       84.12     68.72 o
  21   5  15      210.88      218.10     79.56 o
  23   5  15      617.89      554.00     86.46 o
 -30   6  15     3030.09     2839.21    110.24 o
 -28   6  15      801.26      893.27     66.51 o
 -26   6  15     1453.63     1603.62     83.82 o
 -24   6  15     1337.38     1419.55     62.12 o
 -22   6  15      174.76      189.36     48.29 o
 -20   6  15      185.34      132.79     55.34 o
 -18   6  15      915.39      992.99     60.94 o
 -16   6  15     5621.32     5474.98    133.65 o
 -14   6  15     1670.35     1547.02     92.07 o
 -12   6  15      663.52      749.97     60.20 o
 -10   6  15     1068.18     1086.92     63.48 o
  -8   6  15      392.48      365.86     53.45 o
  -6   6  15      236.66      341.75     53.46 o
  -4   6  15      149.99      131.34     56.53 o
  -2   6  15      118.00       74.50     76.23 o
   0   6  15       81.51       56.88     52.74 o
   2   6  15     1013.23     1005.86     64.31 o
   4   6  15        0.32       18.91     55.29 o
   6   6  15      106.43      131.42     56.24 o
   8   6  15      710.92      579.32     59.19 o
  10   6  15     2478.51     2401.35    144.62 o
  12   6  15      652.87      541.95     62.53 o
  14   6  15      401.47      367.58     63.07 o
  16   6  15      157.06      149.63     61.73 o
  18   6  15      999.23     1070.74     79.13 o
  20   6  15      341.64      298.83     82.18 o
 -27   7  15      661.82      668.82    105.48 o
 -25   7  15      514.35      603.56     89.11 o
 -23   7  15      272.47      322.13     80.86 o
 -21   7  15      172.03      221.79     78.66 o
 -19   7  15      293.70      277.50     68.28 o
 -17   7  15       25.33       74.96     71.94 o
 -15   7  15        9.65       71.59     69.94 o
 -13   7  15      178.06      215.61     69.59 o
 -11   7  15     1384.67     1662.10     88.42 o
  -9   7  15     1197.09     1227.57     60.91 o
  -7   7  15      631.37      644.60     55.62 o
  -5   7  15      770.99      798.55     58.97 o
  -3   7  15      169.48      159.41     60.13 o
  -1   7  15      244.34      270.19     54.92 o
   1   7  15      149.31      117.50     54.26 o
   3   7  15       83.90       98.80     56.31 o
   5   7  15     1911.35     1979.93     97.76 o
   7   7  15        3.88        1.71     58.57 o
   9   7  15      478.52      576.84     66.36 o
  11   7  15        3.10       -1.91     70.24 o
  13   7  15      156.11      277.16     74.91 o
  15   7  15      294.05      402.77     79.29 o
  17   7  15      457.10      162.71    163.75 o
 -20   8  15      405.68      265.71     90.73 o
 -18   8  15       22.18       99.86     83.90 o
 -16   8  15        7.16      -63.59     80.03 o
 -14   8  15        5.78       67.82     88.68 o
 -12   8  15        2.41       71.96    129.45 o
 -10   8  15       95.63      216.32     85.83 o
  -8   8  15      242.75      258.62     93.35 o
  -6   8  15      304.07      365.23     87.37 o
  -4   8  15      364.06      360.82     86.43 o
  -2   8  15      117.64       81.95     81.41 o
   0   8  15      165.40      104.99     82.49 o
   2   8  15       31.14        4.55     81.74 o
   4   8  15      241.90      251.10     54.37 o
   6   8  15       87.02      100.13     60.23 o
   8   8  15      473.08      556.44     70.49 o
  10   8  15       45.52      -21.98     96.54 o
  -7   9  15      535.41      614.52    126.09 o
  -5   9  15       54.84       30.77    109.88 o
  -3   9  15        2.03       27.94    113.95 o
 -40   0  16      306.53      180.83    211.80 o
 -38   0  16     1911.42     1808.95    150.61 o
 -36   0  16      611.88      400.55    123.37 o
 -34   0  16      625.87      603.99    120.68 o
 -32   0  16      193.04      351.92    113.50 o
 -30   0  16    20450.82    20929.63    936.78 o
 -28   0  16     7466.55     7414.51    238.74 o
 -26   0  16    24317.15    23964.06    521.34 o
 -24   0  16    15508.05    15629.93    351.73 o
 -22   0  16      587.82      640.65     73.58 o
 -20   0  16      304.05      274.29     53.14 o
 -18   0  16      661.86      633.35    112.63 o
 -16   0  16    48257.48    47242.25    997.66 o
 -14   0  16      138.16      168.41     47.58 o
 -12   0  16     4839.73     4921.36    138.21 o
 -10   0  16       16.65       68.43     43.43 o
  -8   0  16     7833.86     7883.89    209.17 o
  -6   0  16    13130.52    13356.35    285.86 o
  -4   0  16     3847.52     3718.96    142.16 o
  -2   0  16      226.30      166.22     40.73 o
   0   0  16    49944.20    51475.43   1066.85 o
   2   0  16      508.23      420.15     61.78 o
   4   0  16     1016.50      854.73     78.59 o
   6   0  16      193.33       60.15     49.77 o
   8   0  16    39893.77    40771.44    960.51 o
  10   0  16     2096.49     2171.47     92.42 o
  12   0  16     6637.34     6724.42    388.63 o
  14   0  16     5523.26     5401.76    165.12 o
  16   0  16     8864.60     9130.76    424.95 o
  18   0  16      896.22      940.06     95.23 o
  20   0  16      454.36      373.34     90.65 o
  22   0  16     5669.48     6361.58    703.99 o
  24   0  16     1744.74     1838.24    284.39 o
  26   0  16      259.59      277.06    102.35 o
  28   0  16      750.85      835.48    171.19 o
 -39   1  16       70.30      109.82     90.41 o
 -37   1  16      499.01      564.91     80.08 o
 -35   1  16     1337.42     1515.30    114.34 o
 -33   1  16       33.19      -57.70     57.70 o
 -31   1  16     2300.57     2605.25    116.49 o
 -29   1  16      599.58      606.06     56.70 o
 -27   1  16       58.79      101.70     50.06 o
 -25   1  16     5913.78     6035.36    129.21 o
 -23   1  16     1202.19     1305.83     51.79 o
 -21   1  16     1458.51     1510.67     50.42 o
 -19   1  16    10536.46    10478.48    158.72 o
 -17   1  16      781.87      771.77     39.16 o
 -15   1  16      190.48      217.25     29.72 o
 -13   1  16       53.72       55.72     27.59 o
 -11   1  16    28972.71    28213.12    373.89 o
  -9   1  16     7408.99     6976.56    113.66 o
  -7   1  16     9711.87     9740.70    141.45 o
  -5   1  16    22404.58    22334.83    300.91 o
  -3   1  16       22.38      -24.76     27.49 o
  -1   1  16       74.13       82.35     28.21 o
   1   1  16      109.40      147.35     28.92 o
   3   1  16     6223.49     6500.37    111.71 o
   5   1  16      182.57      154.69     32.19 o
   7   1  16      759.95      864.44     46.80 o
   9   1  16       69.96       27.31     37.30 o
  11   1  16     2100.94     2070.32    116.36 o
  13   1  16     1477.92     1390.34    106.75 o
  15   1  16      513.96      452.61     52.01 o
  17   1  16        0.54       42.61     47.75 o
  19   1  16     2036.14     1951.66     79.28 o
  21   1  16       19.97      -31.84     51.69 o
  23   1  16       33.94      -54.06     54.06 o
  25   1  16       31.11       69.99     57.00 o
  27   1  16      992.48      964.39    120.97 o
 -38   2  16       69.59      169.24     70.13 o
 -36   2  16     1025.16     1199.54     78.39 o
 -34   2  16      936.93      942.03    104.72 o
 -32   2  16     1999.54     2017.77     76.73 o
 -30   2  16       16.52      -21.30     50.40 o
 -28   2  16      102.62      104.51     47.03 o
 -26   2  16      205.84      264.17     42.63 o
 -24   2  16      167.79      135.08     40.71 o
 -22   2  16     5568.94     5533.05    101.66 o
 -20   2  16     5467.80     5528.36     98.92 o
 -18   2  16      789.98      838.04     40.39 o
 -16   2  16     1152.51     1274.23     42.21 o
 -14   2  16      294.47      304.19     34.64 o
 -12   2  16    12725.55    12371.04    187.23 o
 -10   2  16    22713.48    22426.50    321.93 o
  -8   2  16     9675.89     9827.37    152.80 o
  -6   2  16      634.73      728.81     36.20 o
  -4   2  16     4560.98     4356.47     89.77 o
  -2   2  16      332.68      386.89     35.71 o
   0   2  16     5666.37     5792.94    107.60 o
   2   2  16      261.24      275.70     36.11 o
   4   2  16     2472.48     2494.80     58.39 o
   6   2  16      203.80      213.06     38.21 o
   8   2  16     4071.68     3969.19     88.45 o
  10   2  16      351.63      400.59     47.74 o
  12   2  16     1010.92      977.26     49.02 o
  14   2  16      321.57      333.92     55.77 o
  16   2  16     3256.38     3116.06    111.61 o
  18   2  16      646.41      793.35     79.73 o
  20   2  16     1824.75     1865.17    147.50 o
  22   2  16     1031.14     1112.00     81.28 o
  24   2  16       83.08      113.96     83.55 o
  26   2  16      150.35      111.11     75.50 o
 -37   3  16      632.89      670.79     79.44 o
 -35   3  16      842.52      864.51     75.52 o
 -33   3  16       25.46      -60.64     60.64 o
 -31   3  16       80.88      -33.41     56.19 o
 -29   3  16     1085.17     1160.62     61.60 o
 -27   3  16    14107.16    14185.94    226.20 o
 -25   3  16       15.18        6.88     45.96 o
 -23   3  16     1403.05     1438.69     59.58 o
 -21   3  16      228.70      301.41     40.22 o
 -19   3  16     8356.37     8200.97    125.85 o
 -17   3  16      275.95      341.85     39.64 o
 -15   3  16     2029.40     2068.02     60.46 o
 -13   3  16     1113.39     1168.51     48.10 o
 -11   3  16     4857.15     4740.20     95.20 o
  -9   3  16      114.02      111.47     40.53 o
  -7   3  16      151.85      150.43     35.79 o
  -5   3  16     1623.75     1502.25     49.30 o
  -3   3  16    10955.15    10830.04    177.35 o
  -1   3  16       33.16       53.61     35.99 o
   1   3  16     7443.35     7326.42    200.83 o
   3   3  16     8249.90     8237.40    141.13 o
   5   3  16     1818.24     1935.58     68.49 o
   7   3  16      189.28      191.66     44.41 o
   9   3  16     1295.65     1227.69     52.13 o
  11   3  16    20839.59    21114.65    348.13 o
  13   3  16       36.00       69.87     50.24 o
  15   3  16       87.46      132.20     51.36 o
  17   3  16        8.12       44.44     53.90 o
  19   3  16     4195.47     4633.40    134.23 o
  21   3  16      701.05      598.71     74.61 o
  23   3  16      235.21      282.35    147.97 o
  25   3  16        4.54       89.61     84.81 o
 -36   4  16       71.01      188.60     72.13 o
 -34   4  16      111.56       56.81     68.50 o
 -32   4  16      128.61      119.93     64.90 o
 -30   4  16      170.60      175.12     57.43 o
 -28   4  16     1370.03     1233.32     66.15 o
 -26   4  16      649.42      604.48     57.20 o
 -24   4  16      365.57      409.43     53.09 o
 -22   4  16     1223.82     1245.50     69.49 o
 -20   4  16      162.65      152.46     44.28 o
 -18   4  16       33.90       28.72     43.72 o
 -16   4  16      765.53      651.94     49.39 o
 -14   4  16     2534.62     2290.98    126.42 o
 -12   4  16     1238.72     1062.15     52.27 o
 -10   4  16     1258.65     1120.99     68.14 o
  -8   4  16     1313.41     1280.85     53.01 o
  -6   4  16     1094.29     1079.34     46.89 o
  -4   4  16      421.81      447.79     40.81 o
  -2   4  16     1849.39     1772.80     56.10 o
   0   4  16     1712.06     1738.38     57.12 o
   2   4  16     2095.37     1996.00     61.38 o
   4   4  16       75.44       68.55     38.37 o
   6   4  16     3868.34     3730.70    119.25 o
   8   4  16     1367.80     1389.92     53.82 o
  10   4  16      164.81       69.45     42.61 o
  12   4  16      820.18      761.09     56.89 o
  14   4  16     2300.43     2178.19     88.59 o
  16   4  16      300.92      307.99     62.15 o
  18   4  16        5.18      -65.86     65.86 o
  20   4  16      500.65      578.31     64.80 o
  22   4  16      143.09       82.60     61.92 o
  24   4  16       59.44       57.90     70.85 o
 -33   5  16      116.45      171.50     78.51 o
 -31   5  16     1982.36     2047.99    120.40 o
 -29   5  16       97.37       62.16     60.71 o
 -27   5  16     2094.31     2089.42     77.57 o
 -25   5  16     2041.15     1902.55     67.53 o
 -23   5  16      196.63      241.27     49.64 o
 -21   5  16      226.02      332.25     48.42 o
 -19   5  16      695.66      680.87     51.30 o
 -17   5  16     2367.40     2171.86    103.46 o
 -15   5  16      720.94      638.94     50.75 o
 -13   5  16      824.29      835.58     51.37 o
 -11   5  16        5.85      -42.38     42.38 o
  -9   5  16     2494.06     2653.56     89.91 o
  -7   5  16       59.75      124.32     51.07 o
  -5   5  16        8.04      -27.65     51.21 o
  -3   5  16      378.67      352.47     55.41 o
  -1   5  16     3670.98     3535.44    156.47 o
   1   5  16     3767.47     3842.91    113.57 o
   3   5  16      414.03      349.24     57.65 o
   5   5  16       16.22      -29.79     54.58 o
   7   5  16      339.07      445.45     58.45 o
   9   5  16     5047.73     5061.58    151.95 o
  11   5  16     2040.81     2049.58     78.90 o
  13   5  16      225.60      281.19     56.76 o
  15   5  16       55.26       20.63     55.04 o
  17   5  16      589.66      553.93     72.51 o
  19   5  16      752.01      723.76     87.75 o
  21   5  16      454.06      518.15     85.14 o
 -30   6  16       13.52        0.61     66.69 o
 -28   6  16      786.69      721.14     71.04 o
 -26   6  16       39.50       17.13     58.21 o
 -24   6  16      167.10      282.42     55.94 o
 -22   6  16      757.73      787.45     55.51 o
 -20   6  16      491.41      598.17     61.54 o
 -18   6  16       26.36       82.21     55.27 o
 -16   6  16      189.47      226.83     56.98 o
 -14   6  16     1612.34     1425.56     73.33 o
 -12   6  16      429.70      482.92     59.50 o
 -10   6  16     2385.32     2392.72    104.18 o
  -8   6  16     2830.85     2872.50     96.32 o
  -6   6  16     1297.32     1324.08     69.03 o
  -4   6  16      651.99      666.86     60.70 o
  -2   6  16      146.04      188.33     57.07 o
   0   6  16      445.23      419.99     59.54 o
   2   6  16       73.51      103.07     57.36 o
   4   6  16      440.59      423.37     62.04 o
   6   6  16      171.26      241.05     61.63 o
   8   6  16      149.47      127.90     56.27 o
  10   6  16       11.68      -57.20     57.20 o
  12   6  16      208.24      120.53     61.95 o
  14   6  16       90.15       81.02     61.83 o
  16   6  16      461.67      468.60     71.51 o
  18   6  16       80.44       46.44     70.77 o
 -25   7  16        0.83       18.44     84.79 o
 -23   7  16     1806.49     1967.35    109.48 o
 -21   7  16       97.04       78.87     78.34 o
 -19   7  16      206.50      141.32     82.46 o
 -17   7  16     1137.23     1205.24     94.79 o
 -15   7  16      321.53      222.41     74.94 o
 -13   7  16      177.11      159.55     74.38 o
 -11   7  16      699.84      742.42     60.28 o
  -9   7  16     5906.74     5924.82    150.46 o
  -7   7  16     3541.79     3639.51    152.76 o
  -5   7  16     1406.18     1441.95     70.56 o
  -3   7  16      381.99      314.16     57.33 o
  -1   7  16      195.42      150.17     57.52 o
   1   7  16      228.12      216.68     58.16 o
   3   7  16      693.92      802.63    113.61 o
   5   7  16      142.94      218.30     61.70 o
   7   7  16       40.70      -30.21     68.16 o
   9   7  16       33.38       22.15     69.16 o
  11   7  16        3.84       41.76     72.22 o
  13   7  16       73.41       38.55     76.27 o
 -18   8  16       71.94      162.64     89.60 o
 -16   8  16     1049.84      944.72     95.22 o
 -14   8  16     1483.23     1477.00    111.22 o
 -12   8  16      144.93      227.70    113.46 o
 -10   8  16       38.75       29.81     86.53 o
  -8   8  16       87.18      104.06     86.17 o
  -6   8  16       49.08      109.95     85.97 o
  -4   8  16       14.94      -31.60     83.98 o
  -2   8  16      843.30      808.47     94.32 o
   0   8  16     1389.35     1388.83    104.37 o
   2   8  16      362.02      273.88     89.06 o
   4   8  16        3.14       30.92     59.44 o
   6   8  16       42.90       51.47     64.69 o
   8   8  16      201.19      216.19    119.83 o
 -37   1  17      317.98      388.61     79.70 o
 -35   1  17     2873.13     3099.29    128.12 o
 -33   1  17      232.85      210.32     60.58 o
 -31   1  17     2234.34     2218.53     82.47 o
 -29   1  17      119.61       85.56     55.49 o
 -27   1  17     1866.14     1829.38     73.77 o
 -25   1  17      190.09      175.06     53.17 o
 -23   1  17     9215.71     9059.36    220.36 o
 -21   1  17      929.43      979.10     61.12 o
 -19   1  17    17616.64    17813.89    270.98 o
 -17   1  17     6812.52     6788.97    113.52 o
 -15   1  17     1689.05     1496.81     42.88 o
 -13   1  17        6.28       38.00     29.06 o
 -11   1  17     2278.35     2423.23     82.01 o
  -9   1  17    19474.39    19684.11    282.43 o
  -7   1  17     1186.06     1226.07     41.25 o
  -5   1  17     8442.72     8558.42    155.11 o
  -3   1  17     2015.04     2007.82     63.22 o
  -1   1  17     9906.05     9914.61    180.10 o
   1   1  17      655.66      629.30     47.98 o
   3   1  17     7210.59     7478.36    166.35 o
   5   1  17      594.33      638.77     43.10 o
   7   1  17    16575.88    16604.33    288.79 o
   9   1  17      447.86      384.20     44.42 o
  11   1  17     2158.69     1982.96     92.56 o
  13   1  17     2736.00     2600.72     91.70 o
  15   1  17     6325.16     6606.23    162.72 o
  17   1  17      262.01      188.10     58.25 o
  19   1  17     2251.29     2232.81    105.83 o
  21   1  17     2782.27     3049.02    187.06 o
  23   1  17      581.38      698.90     66.31 o
  25   1  17      110.47      124.34     71.07 o
 -38   2  17     1963.04     1950.82    119.94 o
 -36   2  17      505.93      624.35     73.40 o
 -34   2  17        4.41       35.51     66.24 o
 -32   2  17      697.80      762.63     70.02 o
 -30   2  17     4390.16     4111.52    125.41 o
 -28   2  17     7966.59     7939.12    150.86 o
 -26   2  17      260.58      203.85     43.92 o
 -24   2  17     4883.85     4948.93     97.28 o
 -22   2  17      935.62      902.62     46.81 o
 -20   2  17      297.65      277.37     39.58 o
 -18   2  17     1464.83     1461.09     49.16 o
 -16   2  17      756.92      808.70     39.38 o
 -14   2  17       83.75       54.99     37.10 o
 -12   2  17     9372.07     9407.45    149.10 o
 -10   2  17     2289.01     2256.43     62.11 o
  -8   2  17     1236.93     1304.27     44.96 o
  -6   2  17       58.86       78.19     33.02 o
  -4   2  17    12331.21    12324.06    199.95 o
  -2   2  17     1501.72     1495.28     50.35 o
   0   2  17     8244.98     8120.82    172.06 o
   2   2  17    17904.46    17873.03    310.96 o
   4   2  17     2601.83     2592.17     83.05 o
   6   2  17      603.39      614.82     53.23 o
   8   2  17     2288.92     2409.07     97.71 o
  10   2  17    13515.99    14062.01    373.86 o
  12   2  17      199.95      199.74     53.10 o
  14   2  17      125.59      123.63     68.50 o
  16   2  17       68.27       44.39     70.77 o
  18   2  17     3885.54     4009.98    150.84 o
  20   2  17        3.20       44.17     75.39 o
  22   2  17      125.85       55.33     79.54 o
  24   2  17      108.31      -80.19     80.19 o
  26   2  17     1669.26     1557.86    299.87 o
 -37   3  17      952.40     1025.25    294.53 o
 -35   3  17        0.14      -65.70     66.10 o
 -33   3  17      378.98      475.25     96.22 o
 -31   3  17     1391.07     1475.65     70.54 o
 -29   3  17     3908.73     4086.12     98.93 o
 -27   3  17     1220.86     1175.06     59.26 o
 -25   3  17     9270.63     9172.91    159.33 o
 -23   3  17     3381.48     3333.26     83.39 o
 -21   3  17      468.03      401.90     42.96 o
 -19   3  17     1640.02     1731.33     53.82 o
 -17   3  17       27.41       40.61     39.10 o
 -15   3  17      135.03      149.50     39.84 o
 -13   3  17      914.65     1025.37     48.47 o
 -11   3  17      357.37      382.76     40.73 o
  -9   3  17      857.46      720.58     43.32 o
  -7   3  17        7.53       13.33     37.29 o
  -5   3  17     4266.59     4392.58     94.69 o
  -3   3  17    10249.05    10213.00    179.64 o
  -1   3  17     2569.22     2388.05     67.46 o
   1   3  17     1379.99     1339.00     52.93 o
   3   3  17     1834.76     1686.36     69.28 o
   5   3  17     1217.56     1261.55     50.80 o
   7   3  17       19.18       17.54     41.54 o
   9   3  17      294.06      274.28     46.80 o
  11   3  17     2667.96     2855.01     87.76 o
  13   3  17      185.97      240.11     52.87 o
  15   3  17        5.51       -7.54     53.85 o
  17   3  17       52.05       -3.82     59.67 o
  19   3  17      994.04      934.93     79.27 o
  21   3  17        1.28        2.04    117.30 o
  23   3  17       54.81       -8.07     83.26 o
 -34   4  17      759.41      704.89     70.87 o
 -32   4  17      170.99      129.71     64.00 o
 -30   4  17        0.96      -36.54     57.60 o
 -28   4  17     2143.98     2247.98     79.60 o
 -26   4  17     1650.26     1652.30     70.47 o
 -24   4  17     4228.86     3974.05    102.26 o
 -22   4  17     1008.94      981.39     59.12 o
 -20   4  17    16688.67    16175.09    252.87 o
 -18   4  17     7994.54     8222.69    152.05 o
 -16   4  17     4052.45     4343.99    106.51 o
 -14   4  17      852.93      847.93     53.21 o
 -12   4  17     7550.27     7193.89    143.94 o
 -10   4  17     7091.28     7171.45    131.01 o
  -8   4  17     8604.20     8183.51    143.71 o
  -6   4  17     3821.19     3789.82     89.93 o
  -4   4  17      651.64      654.40     48.46 o
  -2   4  17       18.90       -3.53     40.10 o
   0   4  17     1197.58     1266.45     53.13 o
   2   4  17      135.29      114.13     42.23 o
   4   4  17     1970.48     1801.28     61.94 o
   6   4  17       68.85      131.24     41.83 o
   8   4  17     7591.46     7259.17    133.18 o
  10   4  17     1001.80     1086.62     53.84 o
  12   4  17      616.80      628.30     53.79 o
  14   4  17        9.51      -35.43     62.02 o
  16   4  17     1961.56     1982.28    113.17 o
  18   4  17     3229.00     3392.27    103.55 o
  20   4  17       24.33       43.56     65.38 o
  22   4  17      997.99      950.94     84.99 o
 -31   5  17      999.61     1147.55     79.68 o
 -29   5  17       11.14        5.15     61.10 o
 -27   5  17     1154.91     1163.15     66.07 o
 -25   5  17     2766.24     2665.90     83.24 o
 -23   5  17      126.68      148.90     50.27 o
 -21   5  17     6445.83     6522.44    127.32 o
 -19   5  17      680.59      602.37     53.35 o
 -17   5  17       59.64       74.67     48.78 o
 -15   5  17     1152.04     1096.35     58.28 o
 -13   5  17       86.91      132.51     47.32 o
 -11   5  17       51.10       15.90     47.39 o
  -9   5  17       19.29       57.48     46.03 o
  -7   5  17     3050.38     3050.97    196.48 o
  -5   5  17     1505.73     1502.43     72.08 o
  -3   5  17     2433.00     2537.22     90.82 o
  -1   5  17     2397.88     2476.12    111.43 o
   1   5  17        8.49      -28.56     56.38 o
   3   5  17     1657.78     1662.86     76.60 o
   5   5  17      151.58      105.55     53.77 o
   7   5  17     1615.56     1610.05     66.16 o
   9   5  17        5.94      -32.28     50.71 o
  11   5  17       50.34       34.97     53.36 o
  13   5  17      211.15      200.39     57.67 o
  15   5  17      445.61      489.32     71.90 o
  17   5  17      106.95      160.99     78.04 o
  19   5  17       12.22      -15.38     79.29 o
 -28   6  17     1836.51     1982.05    147.67 o
 -26   6  17     1643.39     1701.16     78.49 o
 -24   6  17      129.95      186.39     56.92 o
 -22   6  17      818.98      923.35     61.14 o
 -20   6  17       63.96      113.26     51.57 o
 -18   6  17     1145.23     1046.39     95.36 o
 -16   6  17      216.60      201.35     60.75 o
 -14   6  17       30.65       75.16     58.86 o
 -12   6  17      401.59      338.24     60.95 o
 -10   6  17     1586.09     1645.29     77.18 o
  -8   6  17       16.81       96.83     64.34 o
  -6   6  17      218.81      294.23     59.56 o
  -4   6  17      520.10      523.98     62.28 o
  -2   6  17     4726.10     4806.07    151.97 o
   0   6  17     2259.22     2111.18     86.87 o
   2   6  17      787.36      848.32     72.04 o
   4   6  17     1431.49     1436.99     77.74 o
   6   6  17      985.79      902.34     71.40 o
   8   6  17     1520.19     1593.26     82.25 o
  10   6  17      353.41      317.71     61.73 o
  12   6  17      971.42     1161.72     95.74 o
  14   6  17      105.75       87.33     65.57 o
  16   6  17      681.17      787.90     76.30 o
 -23   7  17     1339.99     1514.93    101.15 o
 -21   7  17      279.60      239.74     89.76 o
 -19   7  17     1016.76     1040.61     96.75 o
 -17   7  17     1423.53     1447.16     75.05 o
 -15   7  17       10.39      -26.03     59.93 o
 -13   7  17      570.55      605.55     77.38 o
 -11   7  17      161.76      124.52     58.45 o
  -9   7  17     1740.05     1764.09     79.08 o
  -7   7  17       96.04       24.75     58.27 o
  -5   7  17      309.09      359.82     88.93 o
  -3   7  17      173.21      171.07     60.31 o
  -1   7  17      185.40      177.83     61.67 o
   1   7  17      166.68      239.54     61.70 o
   3   7  17      283.64      343.19     68.74 o
   5   7  17        7.16        8.70     70.44 o
   7   7  17      707.72      658.58     77.60 o
   9   7  17      750.60      746.24     85.82 o
  11   7  17      194.19      192.35     77.51 o
 -16   8  17       57.08       21.28     98.87 o
 -14   8  17       20.17       59.84     92.20 o
 -12   8  17       80.73       82.43     89.54 o
 -10   8  17      681.99      758.60    100.70 o
  -8   8  17       23.90      -90.40     90.40 o
  -6   8  17       36.31       14.54     86.38 o
  -4   8  17        7.21       22.17     90.18 o
  -2   8  17      507.26      559.08    136.87 o
   0   8  17       11.46      -70.28     88.19 o
   2   8  17       71.28      -34.39     59.57 o
   4   8  17      166.20       75.80     71.31 o
 -38   0  18     2622.71     3047.93    181.60 o
 -36   0  18     7037.75     7239.00    297.20 o
 -34   0  18       61.75      218.91    129.73 o
 -32   0  18      462.46      512.99    122.26 o
 -30   0  18      186.53      328.26    115.30 o
 -28   0  18     7023.54     6457.20    265.13 o
 -26   0  18      421.15      220.32    107.47 o
 -24   0  18      185.74      190.64     58.95 o
 -22   0  18     9819.18     9416.14    227.98 o
 -20   0  18     1827.08     1990.97     83.71 o
 -18   0  18     1206.33     1235.80     72.10 o
 -16   0  18    16064.36    16144.11    358.74 o
 -14   0  18       90.77       83.31     52.27 o
 -12   0  18    32188.37    33393.09    712.24 o
 -10   0  18    16085.96    16033.29    355.11 o
  -8   0  18     4830.92     4901.36    137.06 o
  -6   0  18     1388.51     1331.32     89.14 o
  -4   0  18    11721.37    11777.43    288.81 o
  -2   0  18    28866.01    30375.77    696.13 o
   0   0  18     1393.57     1157.50     70.47 o
   2   0  18    26662.70    26342.88   1000.07 o
   4   0  18       61.14       47.73     65.90 o
   6   0  18    14321.48    14497.03    426.84 o
   8   0  18      210.42      209.58     70.57 o
  10   0  18     5451.12     5590.36    361.95 o
  12   0  18     2096.67     2007.20    111.89 o
  14   0  18     4190.21     4550.50    190.53 o
  16   0  18      366.98      251.74     80.78 o
  18   0  18     2011.96     1965.93    165.90 o
  20   0  18     2027.61     2241.75    134.29 o
  22   0  18      401.85      612.04    101.19 o
  24   0  18       16.80       81.13     99.79 o
 -37   1  18      830.37     1032.89     87.16 o
 -35   1  18      200.48      251.35     76.04 o
 -33   1  18      163.09      277.75     74.01 o
 -31   1  18     2760.58     2877.18     97.92 o
 -29   1  18       45.73       55.92     56.07 o
 -27   1  18      395.43      409.48     58.72 o
 -25   1  18       29.77       67.29     52.75 o
 -23   1  18     5721.53     5543.98    197.34 o
 -21   1  18     6224.39     6158.45    144.65 o
 -19   1  18     3500.38     3657.98    102.57 o
 -17   1  18    14801.49    15073.75    279.70 o
 -15   1  18      455.41      518.02     50.63 o
 -13   1  18      903.12      919.31     43.75 o
 -11   1  18      758.07      752.79     42.61 o
  -9   1  18     1464.74     1554.51     68.20 o
  -7   1  18       20.17       54.30     34.93 o
  -5   1  18      263.53      295.82     37.14 o
  -3   1  18     6233.35     6431.55    168.10 o
  -1   1  18      749.75      660.85     43.04 o
   1   1  18     1408.70     1486.73     57.08 o
   3   1  18     5460.38     5292.77    113.22 o
   5   1  18        0.16        8.55     39.31 o
   7   1  18     1648.27     1514.55     90.06 o
   9   1  18     3589.83     3583.73    109.08 o
  11   1  18     1116.13     1214.87     65.68 o
  13   1  18        4.06      -77.42     77.42 o
  15   1  18       15.06       -9.89     56.13 o
  17   1  18     1963.49     1993.79     83.33 o
  19   1  18        9.41      -57.26     59.58 o
  21   1  18      270.76      213.11     70.53 o
  23   1  18       35.87      -41.75    110.64 o
  25   1  18      321.31      390.89    136.46 o
 -36   2  18       14.31       -0.05     72.79 o
 -34   2  18     1417.80     1487.06     88.18 o
 -32   2  18     6788.45     7463.53    259.24 o
 -30   2  18      679.99      692.96     69.64 o
 -28   2  18     1419.73     1437.29     63.24 o
 -26   2  18       60.64      101.48     48.84 o
 -24   2  18     4822.60     4721.33    101.22 o
 -22   2  18     4435.50     4509.75     92.71 o
 -20   2  18     9059.78     9129.75    145.26 o
 -18   2  18    15669.08    15386.76    222.96 o
 -16   2  18      475.39      450.68     38.17 o
 -14   2  18     3717.03     3595.31    100.08 o
 -12   2  18     2194.69     2152.66     77.60 o
 -10   2  18    10302.80     9951.54    166.81 o
  -8   2  18       14.59       43.62     34.45 o
  -6   2  18     1260.82     1304.83     59.11 o
  -4   2  18      836.34      909.32     45.86 o
  -2   2  18     4279.95     4075.03    112.92 o
   0   2  18     1264.63     1182.79     50.11 o
   2   2  18      205.94      217.81     47.77 o
   4   2  18      558.05      644.42     70.96 o
   6   2  18     6364.79     6310.21    204.38 o
   8   2  18     2019.28     1723.21     92.81 o
  10   2  18     3626.72     3672.35    121.59 o
  12   2  18       19.06        2.43     60.54 o
  14   2  18      393.41      379.32     74.42 o
  16   2  18      917.37      878.19     85.08 o
  18   2  18     2730.30     2582.49    119.10 o
  20   2  18      387.88      494.18     85.03 o
  22   2  18       56.42       26.50     80.82 o
  24   2  18       16.16        7.35     84.01 o
 -35   3  18       17.06      131.23     71.40 o
 -33   3  18      609.06      617.09     73.45 o
 -31   3  18     3405.72     3657.36    109.01 o
 -29   3  18     2026.22     2123.34     81.65 o
 -27   3  18      441.33      470.19     55.27 o
 -25   3  18      828.94      850.85     62.09 o
 -23   3  18      114.38      124.67     47.24 o
 -21   3  18     1689.41     1636.94     61.01 o
 -19   3  18       20.84       50.29     41.13 o
 -17   3  18     1033.10     1004.32     53.30 o
 -15   3  18     1772.86     1997.59     62.46 o
 -13   3  18     7331.82     7144.34    131.47 o
 -11   3  18      484.28      424.07     46.50 o
  -9   3  18     8470.40     8641.65    151.70 o
  -7   3  18      600.29      535.94     43.36 o
  -5   3  18     5822.82     5828.47    113.33 o
  -3   3  18      462.64      450.70     43.76 o
  -1   3  18    10203.73    10413.66    185.10 o
   1   3  18     4881.47     4898.08    107.31 o
   3   3  18      178.38      240.02     53.28 o
   5   3  18       19.32       47.69     41.63 o
   7   3  18     4036.15     4140.64    130.97 o
   9   3  18     3786.25     3970.19    107.01 o
  11   3  18      412.40      427.96     55.27 o
  13   3  18      326.39      466.57     61.99 o
  15   3  18     1829.46     1800.52     90.35 o
  17   3  18     1079.06     1236.97     83.59 o
  19   3  18        1.39      -69.40     69.40 o
  21   3  18     1069.94      991.52     95.19 o
  23   3  18      191.67      284.10     99.08 o
 -34   4  18      221.67      321.08    222.16 o
 -32   4  18      141.63      171.69     65.16 o
 -30   4  18     1390.20     1470.19     67.89 o
 -28   4  18      281.57      333.82     56.12 o
 -26   4  18        6.32       35.75     51.43 o
 -24   4  18        0.31       -3.62     53.28 o
 -22   4  18      557.27      523.45     56.15 o
 -20   4  18       17.33       -7.99     50.07 o
 -18   4  18     1012.27      855.64     54.68 o
 -16   4  18      174.27      199.19     49.16 o
 -14   4  18     2842.22     3027.26     80.12 o
 -12   4  18       78.60      139.55     43.12 o
 -10   4  18      618.85      611.48     46.29 o
  -8   4  18      856.87      800.79     49.27 o
  -6   4  18     1621.03     1673.35     80.66 o
  -4   4  18      438.12      536.15     46.73 o
  -2   4  18       18.35       -5.87     41.91 o
   0   4  18     1664.60     1528.75     58.75 o
   2   4  18      108.31       66.33     44.67 o
   4   4  18       32.27       50.20     44.92 o
   6   4  18      334.78      309.16     49.15 o
   8   4  18     1775.38     1779.55     80.75 o
  10   4  18        9.12       15.90     49.17 o
  12   4  18      189.67       11.45     54.31 o
  14   4  18      190.60      220.20     58.70 o
  16   4  18      325.59      281.41     61.09 o
  18   4  18      150.13      203.86     67.93 o
  20   4  18        7.40        9.67     73.21 o
 -31   5  18      132.74      219.72     71.75 o
 -29   5  18     2486.49     2534.10     91.18 o
 -27   5  18      251.67      235.00     63.54 o
 -25   5  18      267.79      208.68     57.07 o
 -23   5  18      154.52      131.37     56.02 o
 -21   5  18     2924.79     3098.93     83.51 o
 -19   5  18      801.64      861.25     57.50 o
 -17   5  18      195.96      198.04     51.82 o
 -15   5  18       66.83       58.17     49.37 o
 -13   5  18     4282.11     4450.04    115.31 o
 -11   5  18     5355.63     5233.60    123.96 o
  -9   5  18      599.88      588.65     54.36 o
  -7   5  18      160.91      142.06     49.61 o
  -5   5  18     1436.18     1421.39     74.71 o
  -3   5  18     2724.57     2589.04     93.03 o
  -1   5  18     4121.81     4139.48    125.03 o
   1   5  18     1106.39     1097.35    107.37 o
   3   5  18      682.80      709.20     60.14 o
   5   5  18      318.46      392.13     58.91 o
   7   5  18     2403.41     2603.65     86.98 o
   9   5  18      725.67      610.70     59.48 o
  11   5  18      240.45      283.20     57.15 o
  13   5  18      101.68      112.15     73.35 o
  15   5  18     1477.04     1475.78     95.52 o
  17   5  18      202.67      217.56     80.92 o
 -26   6  18      215.83      238.71     64.14 o
 -24   6  18     1650.67     1538.74     70.31 o
 -22   6  18     1467.39     1386.86     68.66 o
 -20   6  18     1349.87     1462.21     70.47 o
 -18   6  18     3193.75     3204.84    111.29 o
 -16   6  18      246.93      277.94     64.41 o
 -14   6  18      289.70      327.03     68.07 o
 -12   6  18        1.19      140.38     62.88 o
 -10   6  18      748.54      678.40     77.36 o
  -8   6  18      225.57      225.93     62.62 o
  -6   6  18      118.97       74.17     60.20 o
  -4   6  18        0.55      -20.21     59.22 o
  -2   6  18       17.95      157.76     61.33 o
   0   6  18       60.93       55.75     62.12 o
   2   6  18      160.30      119.35     63.41 o
   4   6  18      831.39      817.16     72.60 o
   6   6  18     1202.80     1094.89     77.65 o
   8   6  18        4.40       20.76     67.55 o
  10   6  18      689.89      820.37     74.10 o
  12   6  18        8.16       54.72     68.52 o
  14   6  18      332.93      419.56     72.66 o
 -21   7  18     1693.37     1529.72     81.51 o
 -19   7  18     2816.69     3047.32    193.62 o
 -17   7  18      631.47      665.02     69.98 o
 -15   7  18      404.61      436.95     71.36 o
 -13   7  18       79.10      129.74     67.92 o
 -11   7  18       87.91      114.30     68.36 o
  -9   7  18       42.94       58.42     67.83 o
  -7   7  18        9.46       38.62     66.47 o
  -5   7  18       24.85      -66.58     66.58 o
  -3   7  18       32.47       59.08     66.39 o
  -1   7  18      495.75      603.06    112.22 o
   1   7  18      179.30      260.24     71.70 o
   3   7  18        3.23      131.18     71.99 o
   5   7  18     1086.33     1155.75     86.29 o
   7   7  18      431.00      588.23     81.14 o
   9   7  18       69.86       35.02     76.50 o
 -10   8  18      164.28      267.30    123.15 o
  -8   8  18       15.87       34.18     93.54 o
  -6   8  18      604.64      568.83    100.97 o
  -4   8  18      201.03      338.79     96.43 o
  -2   8  18      660.41      822.90    190.72 o
 -35   1  19     1670.84     1777.91    127.22 o
 -33   1  19     3882.23     4270.08    138.42 o
 -31   1  19       59.36      113.23     59.90 o
 -29   1  19     3963.85     4006.66    180.53 o
 -27   1  19      250.88      314.22     58.49 o
 -25   1  19      788.06      630.19     61.37 o
 -23   1  19      238.88      245.31     54.08 o
 -21   1  19     9265.66     9186.07    186.19 o
 -19   1  19     4296.66     4105.69    110.62 o
 -17   1  19       46.54       59.64     48.83 o
 -15   1  19     2098.57     2021.25    106.94 o
 -13   1  19     6669.92     6425.13    141.07 o
 -11   1  19     2641.94     2668.65     70.76 o
  -9   1  19      574.84      634.81     47.37 o
  -7   1  19     2606.91     2390.48     83.28 o
  -5   1  19     9272.55     9107.46    173.70 o
  -3   1  19    13697.77    13761.68    246.31 o
  -1   1  19       75.73      105.39     42.80 o
   1   1  19     2143.66     2195.27     82.70 o
   3   1  19     2424.19     2543.96     73.73 o
   5   1  19     9397.32     9794.83    200.53 o
   7   1  19     1653.01     1569.02    116.24 o
   9   1  19     5564.62     5701.89    216.38 o
  11   1  19      119.35      181.11     55.66 o
  13   1  19     2264.98     2410.61     90.69 o
  15   1  19      193.39      160.13     59.99 o
  17   1  19     5221.92     5309.57    262.63 o
  19   1  19      250.45      323.07     64.03 o
  21   1  19      261.58      213.92     97.43 o
  23   1  19       27.92      122.85    103.06 o
 -36   2  19       75.22      209.51    209.39 o
 -34   2  19      578.16      779.09     80.14 o
 -32   2  19      379.26      455.42     73.21 o
 -30   2  19       17.76       -8.44     68.96 o
 -28   2  19      869.31      863.38     75.33 o
 -26   2  19      175.77      200.93     63.88 o
 -24   2  19     2256.64     2415.68     83.02 o
 -22   2  19       13.12       67.40     46.70 o
 -20   2  19      556.22      466.28     46.32 o
 -18   2  19     2348.80     2302.61     61.04 o
 -16   2  19    10327.92    10118.15    147.44 o
 -14   2  19     8450.87     8132.96    135.10 o
 -12   2  19     1158.55     1054.84     61.79 o
 -10   2  19    19657.58    20008.24    336.78 o
  -8   2  19       80.24       83.98     43.89 o
  -6   2  19     1042.57     1044.18     52.56 o
  -4   2  19      533.34      453.97     49.83 o
  -2   2  19    14585.61    15258.30    314.81 o
   0   2  19      750.71      727.46     60.51 o
   2   2  19     1162.63     1158.65     69.07 o
   4   2  19     3025.04     3204.42    260.35 o
   6   2  19     4942.79     4719.14    139.09 o
   8   2  19      279.27      242.38     70.01 o
  10   2  19     1756.40     1715.84    101.17 o
  12   2  19      373.00      353.91     71.52 o
  14   2  19     1577.76     1508.37    279.42 o
  16   2  19      781.99      825.63     84.81 o
  18   2  19       90.37       83.29     79.42 o
  20   2  19     1030.19     1053.81     93.58 o
  22   2  19      409.20      474.68     87.30 o
 -33   3  19      492.47      626.13     76.35 o
 -31   3  19      999.38     1110.47     79.00 o
 -29   3  19      550.91      617.62     65.04 o
 -27   3  19        6.32       36.38     54.98 o
 -25   3  19      811.32      794.84     57.30 o
 -23   3  19       79.70      139.22     49.78 o
 -21   3  19       59.84       70.68     47.83 o
 -19   3  19      284.11      212.76     43.57 o
 -17   3  19     4654.19     4800.39     95.84 o
 -15   3  19    10039.27     9362.42    176.06 o
 -13   3  19     2508.85     2481.77     77.58 o
 -11   3  19     8584.56     8520.60    151.74 o
  -9   3  19     2401.22     2391.64     68.49 o
  -7   3  19        5.60      -35.39     40.58 o
  -5   3  19      112.15      105.14     44.17 o
  -3   3  19     3498.03     3431.51     87.84 o
  -1   3  19     4522.90     4603.52    120.99 o
   1   3  19       16.82       12.50     44.69 o
   3   3  19     1487.14     1576.30     64.58 o
   5   3  19       24.58      -11.57     54.03 o
   7   3  19     3030.35     2831.15    133.91 o
   9   3  19        3.14       27.06     56.01 o
  11   3  19        5.05      -55.68     63.93 o
  13   3  19       10.09      -71.39     75.22 o
  15   3  19     2064.85     2059.22    150.61 o
  17   3  19      616.03      707.40     77.43 o
  19   3  19        3.93       14.55    122.66 o
  21   3  19      314.15      362.91     99.16 o
 -32   4  19     3123.26     3293.16    104.55 o
 -30   4  19     3801.35     3988.21    108.51 o
 -28   4  19     1220.60     1261.10     65.62 o
 -26   4  19      480.37      581.00     58.63 o
 -24   4  19     1634.01     1596.91     83.34 o
 -22   4  19     2494.94     2433.47     68.45 o
 -20   4  19     3236.53     3130.39     77.12 o
 -18   4  19     7358.25     7155.35    138.80 o
 -16   4  19      249.16      240.82     47.49 o
 -14   4  19       10.05       24.70     45.07 o
 -12   4  19      259.00      278.20     47.02 o
 -10   4  19      116.22       71.48     44.41 o
  -8   4  19      976.61     1055.60     54.57 o
  -6   4  19     2103.12     2078.77     67.31 o
  -4   4  19      129.11      107.02     45.24 o
  -2   4  19     4432.47     4391.45    103.70 o
   0   4  19      308.12      212.86     46.74 o
   2   4  19      971.54     1027.86     55.97 o
   4   4  19     1023.04      998.11     56.97 o
   6   4  19     5733.14     6006.25    170.99 o
   8   4  19     4043.96     4321.59    141.91 o
  10   4  19      545.03      597.34     69.96 o
  12   4  19       67.26      137.33     57.79 o
  14   4  19      914.88      902.04     96.18 o
  16   4  19      655.80      912.62     74.58 o
  18   4  19     1173.82     1083.07    131.17 o
 -29   5  19        5.39       97.70     65.71 o
 -27   5  19     1110.52     1076.10     72.90 o
 -25   5  19        5.23      -46.87     60.75 o
 -23   5  19      179.40      109.24     56.29 o
 -21   5  19       61.72       27.17     54.03 o
 -19   5  19     1147.28     1024.69     61.99 o
 -17   5  19      791.75      694.36     58.48 o
 -15   5  19     1055.35     1067.35     62.26 o
 -13   5  19     6704.91     6958.49    155.32 o
 -11   5  19      966.13      908.27     61.51 o
  -9   5  19       82.94       76.33     52.76 o
  -7   5  19     2128.65     2235.38     78.10 o
  -5   5  19      432.54      555.93     55.92 o
  -3   5  19      159.56      185.33     52.57 o
  -1   5  19       17.38       47.08     62.66 o
   1   5  19     3206.24     3536.30    150.82 o
   3   5  19      155.58      149.73     58.15 o
   5   5  19       78.83      118.75     58.56 o
   7   5  19      630.71      720.76     66.44 o
   9   5  19       12.75       80.26     65.48 o
  11   5  19       65.93       18.36     66.36 o
  13   5  19      193.40       70.43     77.17 o
  15   5  19      301.21      285.87     82.47 o
 -24   6  19        5.84       64.13     62.70 o
 -22   6  19      771.06      754.77     62.52 o
 -20   6  19       24.89       21.69     61.16 o
 -18   6  19      402.29      405.59     61.99 o
 -16   6  19      409.88      392.16     63.58 o
 -14   6  19     2678.15     2854.87    104.72 o
 -12   6  19     3509.06     3690.42    161.84 o
 -10   6  19      315.11      381.03     78.29 o
  -8   6  19      525.82      637.63     69.03 o
  -6   6  19       20.92       55.75     62.53 o
  -4   6  19     1337.45     1405.73     90.97 o
  -2   6  19      243.37      307.61     66.35 o
   0   6  19      872.84     1032.65     86.65 o
   2   6  19      238.63      280.58     68.09 o
   4   6  19      144.71      232.56     82.60 o
   6   6  19      377.61      576.36     80.73 o
   8   6  19       16.24      -76.01     76.01 o
  10   6  19      274.96      460.68     72.60 o
  12   6  19      122.30      -13.80    108.79 o
 -19   7  19     1264.87     1571.98    204.87 o
 -17   7  19      457.51      544.30     73.22 o
 -15   7  19        1.47      -27.28     69.83 o
 -13   7  19       80.80       46.07     75.47 o
 -11   7  19        6.64      -39.55     70.49 o
  -9   7  19       81.67      115.85     71.89 o
  -7   7  19        3.86       27.45     68.98 o
  -5   7  19       77.01       65.34     70.78 o
  -3   7  19      167.80      177.72     83.46 o
  -1   7  19      313.29      357.02     73.82 o
   1   7  19        0.84      -23.55     71.73 o
   3   7  19      120.52       70.81     75.49 o
   5   7  19       72.90      149.17     75.58 o
 -34   0  20       10.89      159.90    126.62 o
 -32   0  20      520.77      531.64    125.43 o
 -30   0  20       15.15      103.05    120.10 o
 -28   0  20     1674.71     1598.52    142.69 o
 -26   0  20     4830.83     4400.83    257.85 o
 -24   0  20     4286.10     4741.50    344.98 o
 -22   0  20    14964.32    15115.04    388.27 o
 -20   0  20      390.41      604.80     72.98 o
 -18   0  20       29.51       14.76     73.99 o
 -16   0  20     3746.13     3402.05    165.06 o
 -14   0  20    30817.43    29922.15    728.09 o
 -12   0  20    11718.42    11462.24    302.77 o
 -10   0  20     4628.89     4553.00    153.88 o
  -8   0  20     9338.92     9017.28    358.30 o
  -6   0  20     6974.41     6736.71    225.00 o
  -4   0  20      284.57      223.42     71.97 o
  -2   0  20      419.99      258.99     71.52 o
   0   0  20     9628.15     9953.20    252.61 o
   2   0  20     3123.47     3004.38    116.03 o
   4   0  20     5880.28     5883.39    171.51 o
   6   0  20        2.26      -37.09     61.25 o
   8   0  20     3209.54     3172.91    167.99 o
  10   0  20      815.15      712.77     72.35 o
  12   0  20     1434.74     1611.48     87.01 o
  14   0  20      599.67      397.24    114.78 o
  16   0  20     7495.92     7430.44    347.67 o
  18   0  20        6.36      -69.53    111.89 o
  20   0  20      380.80      306.78    122.20 o
 -35   1  20      411.27      573.17     82.59 o
 -33   1  20     4476.34     4751.19    152.65 o
 -31   1  20     1781.49     2110.69     99.29 o
 -29   1  20     1712.28     1722.80     88.24 o
 -27   1  20     2479.43     2596.05     90.32 o
 -25   1  20      122.49      142.60     57.07 o
 -23   1  20      527.30      578.43     67.29 o
 -21   1  20      326.82      319.83     55.44 o
 -19   1  20      625.08      563.80     57.46 o
 -17   1  20      138.48      198.64     51.80 o
 -15   1  20      188.30      150.78     49.99 o
 -13   1  20     3112.54     2961.81     91.30 o
 -11   1  20      410.23      415.51     51.90 o
  -9   1  20     5320.67     5323.29    108.24 o
  -7   1  20     3460.90     3539.70     85.54 o
  -5   1  20      514.19      492.85     58.36 o
  -3   1  20     6711.08     6865.72    146.20 o
  -1   1  20      781.53      717.69     49.04 o
   1   1  20      693.90      678.93     54.26 o
   3   1  20      124.36       97.83     49.64 o
   5   1  20     3825.41     4032.46    131.56 o
   7   1  20     1863.39     1953.39     86.95 o
   9   1  20        0.05       -5.47     59.82 o
  11   1  20     1090.07      986.94     74.12 o
  13   1  20      483.84      344.47     68.00 o
  15   1  20       56.46       50.57     67.30 o
  17   1  20        2.74      102.01     68.25 o
  19   1  20      667.41      424.91    125.71 o
  21   1  20      256.05      191.79    130.21 o
 -34   2  20     1779.25     1972.91     97.51 o
 -32   2  20     1307.36     1242.03    100.03 o
 -30   2  20     1548.31     1601.99     88.79 o
 -28   2  20     4884.39     5183.28    150.48 o
 -26   2  20      518.10      611.78     72.54 o
 -24   2  20      516.37      622.77     70.42 o
 -22   2  20      913.38      930.96     72.80 o
 -20   2  20      658.68      644.32     65.91 o
 -18   2  20      407.86      527.15     62.34 o
 -16   2  20       38.89       10.07     50.79 o
 -14   2  20      606.12      531.00     53.74 o
 -12   2  20       30.98       61.32     48.70 o
 -10   2  20      447.27      578.68     57.04 o
  -8   2  20     2588.35     2510.96     89.79 o
  -6   2  20     6353.15     6165.84    150.61 o
  -4   2  20     1498.72     1584.27     71.48 o
  -2   2  20      956.86     1061.39     67.72 o
   0   2  20     1654.99     1548.79     77.35 o
   2   2  20     4739.06     4898.46    250.69 o
   4   2  20     1674.69     1870.69     83.76 o
   6   2  20     1365.43     1430.85     77.16 o
   8   2  20     1574.69     1550.57     81.65 o
  10   2  20       49.64      141.12     71.76 o
  12   2  20      174.26      180.11     73.97 o
  14   2  20      358.32      346.80     78.65 o
  16   2  20     1635.79     1669.66    227.13 o
  18   2  20       20.93      -12.61     79.67 o
  20   2  20       32.40       -4.06     82.01 o
 -33   3  20      695.66      569.63     88.86 o
 -31   3  20        1.35      -31.15     71.20 o
 -29   3  20       51.91       74.33     71.40 o
 -27   3  20      153.27      217.32     61.47 o
 -25   3  20     1325.42     1369.04     68.01 o
 -23   3  20      416.50      328.86     60.61 o
 -21   3  20     3031.78     3079.96     83.42 o
 -19   3  20     3946.24     4016.86     90.01 o
 -17   3  20     5420.74     5450.73    105.14 o
 -15   3  20     1666.01     1593.45     65.39 o
 -13   3  20      515.47      622.15     54.66 o
 -11   3  20    11717.46    11910.23    214.43 o
  -9   3  20      122.34       56.69     47.08 o
  -7   3  20      196.96      150.20     58.24 o
  -5   3  20        0.66        1.64     45.17 o
  -3   3  20     6954.05     7088.42    140.42 o
  -1   3  20       13.72       20.06     48.66 o
   1   3  20      397.89      334.25     56.56 o
   3   3  20      693.13      704.30     68.57 o
   5   3  20     8673.31     8840.66    226.52 o
   7   3  20      175.63       56.57     61.62 o
   9   3  20      346.14      354.21     64.97 o
  11   3  20      523.20      507.46     72.08 o
  13   3  20     1693.75     1544.17     88.46 o
  15   3  20     1338.61     1316.26     86.32 o
  17   3  20       99.26       25.97     73.40 o
 -30   4  20       29.32       65.79     62.24 o
 -28   4  20      293.41      250.78     59.76 o
 -26   4  20      806.38      811.98     61.22 o
 -24   4  20       47.33       48.49     53.52 o
 -22   4  20     1370.43     1277.60     57.76 o
 -20   4  20     2601.57     2609.34     70.88 o
 -18   4  20      189.93      257.41     50.49 o
 -16   4  20      484.16      578.14     56.62 o
 -14   4  20     1341.62     1338.92     59.83 o
 -12   4  20      161.44      264.92     58.95 o
 -10   4  20      115.80      115.02     49.01 o
  -8   4  20      673.34      669.02     53.05 o
  -6   4  20      647.46      717.03     54.09 o
  -4   4  20       54.69      101.94     48.08 o
  -2   4  20      344.87      352.96     50.37 o
   0   4  20      597.07      544.03     51.92 o
   2   4  20      360.19      413.82     52.31 o
   4   4  20       35.50      -52.73     52.73 o
   6   4  20      851.20      949.98    100.00 o
   8   4  20      350.48      324.62     62.49 o
  10   4  20        8.44       30.00     61.40 o
  12   4  20       38.21      -53.12     68.92 o
  14   4  20      746.37      737.58     79.72 o
  16   4  20      101.93      151.60     75.30 o
 -27   5  20       54.70       82.61     64.91 o
 -25   5  20      312.17      308.49     64.68 o
 -23   5  20     1128.56     1048.68     71.42 o
 -21   5  20      672.50      783.50     62.91 o
 -19   5  20        3.76        8.10     57.26 o
 -17   5  20      593.53      541.39     59.77 o
 -15   5  20     1106.93     1105.91     66.67 o
 -13   5  20      641.01      618.06     61.91 o
 -11   5  20     2496.15     2411.93     97.54 o
  -9   5  20      140.57      101.76     54.32 o
  -7   5  20       38.11       25.00     53.46 o
  -5   5  20      312.35      324.59     57.95 o
  -3   5  20      870.96      859.90     57.28 o
  -1   5  20      296.60      269.48     51.88 o
   1   5  20       83.50       73.19     50.93 o
   3   5  20      483.21      475.79     55.62 o
   5   5  20     1156.05     1146.45     62.74 o
   7   5  20      305.23      284.96     59.34 o
   9   5  20      146.16      173.08     64.92 o
  11   5  20      196.15      262.30     66.45 o
  13   5  20      654.54      690.80     73.97 o
 -22   6  20      854.50      723.88     79.56 o
 -20   6  20       78.76      148.21     62.41 o
 -18   6  20       74.27       28.86     60.15 o
 -16   6  20      447.91      390.39    108.83 o
 -14   6  20       31.64        0.74     60.78 o
 -12   6  20      333.14      490.74     76.13 o
 -10   6  20      408.91      406.71     76.95 o
  -8   6  20       12.01        1.48     65.31 o
  -6   6  20     1819.81     1995.43     90.55 o
  -4   6  20      144.33      304.38     70.89 o
  -2   6  20      113.63      198.00     71.65 o
   0   6  20      253.81      315.28     76.34 o
   2   6  20      318.06      357.12     76.79 o
   4   6  20      217.32      291.54     87.80 o
   6   6  20      278.41      229.93     79.85 o
   8   6  20      128.98      152.23     70.66 o
 -13   7  20       67.19       45.85     74.48 o
 -11   7  20      361.27      342.74     77.28 o
  -9   7  20       33.53        7.02     72.44 o
  -7   7  20      709.54      747.28    117.51 o
  -5   7  20      918.50      962.47    152.04 o
  -3   7  20      360.29      402.06     78.53 o
  -1   7  20      298.48      368.54     76.21 o
 -33   1  21      579.38      559.04     83.53 o
 -31   1  21     3141.34     3213.61    133.48 o
 -29   1  21      434.27      498.09     76.39 o
 -27   1  21     1181.89     1245.65     71.56 o
 -25   1  21     1540.57     1711.42     75.80 o
 -23   1  21     3741.69     3578.63    105.11 o
 -21   1  21      171.32      135.53     56.42 o
 -19   1  21       49.12       81.76     54.36 o
 -17   1  21      345.49      369.52     56.29 o
 -15   1  21    11070.71    11222.02    217.41 o
 -13   1  21        1.61      103.86     52.34 o
 -11   1  21      347.19      364.32     52.90 o
  -9   1  21        2.41      -47.33     47.33 o
  -7   1  21    10444.77    10521.22    199.95 o
  -5   1  21     1787.31     1682.38     61.15 o
  -3   1  21     3800.03     3775.82    133.88 o
  -1   1  21     3252.00     3185.40     97.32 o
   1   1  21     4666.70     4572.67    140.20 o
   3   1  21      275.50      266.32     88.56 o
   5   1  21      709.21      762.43    108.62 o
   7   1  21     6487.78     6453.85    250.42 o
   9   1  21      523.61      569.66     67.88 o
  11   1  21       87.58       38.05     65.11 o
  13   1  21      509.41      490.06     91.57 o
  15   1  21     3511.95     3584.98    483.24 o
  17   1  21       22.32      154.18    113.19 o
 -32   2  21      856.54      914.28     84.53 o
 -30   2  21      153.17      159.37     72.47 o
 -28   2  21      106.29      140.57     70.88 o
 -26   2  21     5271.93     5058.58    162.84 o
 -24   2  21      706.74      747.38     73.49 o
 -22   2  21     7083.50     7082.29    196.45 o
 -20   2  21     4406.14     4749.22    137.34 o
 -18   2  21     3060.90     2790.92    101.11 o
 -16   2  21      497.48      525.93     80.78 o
 -14   2  21     2745.33     2630.89    101.68 o
 -12   2  21     5144.70     5169.65    133.23 o
 -10   2  21      285.39      348.92     69.67 o
  -8   2  21      428.85      399.12     71.33 o
  -6   2  21      681.26      682.87     68.78 o
  -4   2  21     4148.50     3978.53    141.59 o
  -2   2  21     1573.22     1536.00    226.52 o
   0   2  21        2.71      -51.83     65.39 o
   2   2  21      227.64      128.40     61.04 o
   4   2  21     4491.19     4537.59    192.48 o
   6   2  21      118.77      132.23     64.71 o
   8   2  21        5.00      -45.07     69.57 o
  10   2  21      483.96      573.40     80.15 o
  12   2  21     2402.05     2617.40    208.11 o
  14   2  21      695.62      579.68     83.96 o
  16   2  21      407.16      388.86     84.55 o
 -31   3  21        5.93       21.60     72.85 o
 -29   3  21      112.81       84.05     80.36 o
 -27   3  21     5888.74     5976.83    182.28 o
 -25   3  21     3772.37     3938.72    128.75 o
 -23   3  21     3559.91     3648.99    143.23 o
 -21   3  21     6302.78     6264.62    180.42 o
 -19   3  21       47.04       47.72     48.33 o
 -17   3  21       14.18       41.20     47.24 o
 -15   3  21        5.95       -5.79     49.92 o
 -13   3  21     4097.13     4144.27    112.89 o
 -11   3  21     1758.90     1768.16    130.25 o
  -9   3  21      647.30      639.06     59.45 o
  -7   3  21     1036.12     1127.76     92.34 o
  -5   3  21       55.81       55.77     55.78 o
  -3   3  21       22.47       48.75     60.05 o
  -1   3  21      817.50      937.45     71.26 o
   1   3  21       92.31      127.53     62.19 o
   3   3  21      278.43      186.76     64.34 o
   5   3  21      606.72      429.60     67.90 o
   7   3  21       23.48        8.03     64.13 o
   9   3  21      177.46      138.76     66.75 o
  11   3  21       77.68       89.20     69.96 o
  13   3  21      860.53      804.26     80.17 o
  15   3  21       52.87       41.53     83.96 o
 -28   4  21     3286.92     3358.05     97.35 o
 -26   4  21       69.26       25.53     58.33 o
 -24   4  21       40.94       81.46     55.07 o
 -22   4  21      645.00      667.37     58.04 o
 -20   4  21        0.15      -10.45     48.22 o
 -18   4  21     1618.95     1791.83     66.87 o
 -16   4  21     1263.22     1237.36     64.88 o
 -14   4  21      565.60      723.90     59.17 o
 -12   4  21     1046.77     1053.09     63.99 o
 -10   4  21      936.16      960.51     90.94 o
  -8   4  21     2371.93     2485.78     76.78 o
  -6   4  21     2469.47     2466.72     93.37 o
  -4   4  21     8395.50     8606.23    165.21 o
  -2   4  21     1554.67     1483.08     69.83 o
   0   4  21      513.35      477.95     57.39 o
   2   4  21      638.44      700.71     64.72 o
   4   4  21     3189.91     3220.53    104.45 o
   6   4  21       73.81       47.12     59.66 o
   8   4  21      451.42      557.70     72.98 o
  10   4  21       80.76      103.98     69.02 o
  12   4  21     1795.45     1629.64     91.94 o
  14   4  21       17.69      -53.71     97.22 o
 -25   5  21     1377.99     1345.25     77.21 o
 -23   5  21     1452.93     1634.49     80.05 o
 -21   5  21      673.29      760.16     68.18 o
 -19   5  21      513.91      553.19     67.27 o
 -17   5  21      549.69      647.85     69.00 o
 -15   5  21     1620.90     1558.32     86.42 o
 -13   5  21       80.80       71.86     58.42 o
 -11   5  21      224.88      315.98     58.99 o
  -9   5  21     1351.45     1387.68     70.41 o
  -7   5  21      122.59      123.48     58.14 o
  -5   5  21      965.57     1074.57     61.79 o
  -3   5  21       84.75      120.21     52.95 o
  -1   5  21        1.51      155.43     53.34 o
   1   5  21     1085.65     1116.98     63.08 o
   3   5  21        0.24       23.56     56.44 o
   5   5  21       27.52       43.61     58.05 o
   7   5  21      298.64      235.50     65.03 o
   9   5  21     1213.51     1212.41    126.50 o
 -18   6  21      304.29      363.06     65.52 o
 -16   6  21      559.34      637.87     71.41 o
 -14   6  21      524.56      553.30     66.86 o
 -12   6  21      543.15      643.97     68.90 o
 -10   6  21      548.03      559.35     80.52 o
  -8   6  21       91.56      -66.10     76.41 o
  -6   6  21       18.82       83.21     76.54 o
  -4   6  21      219.71      220.94     76.83 o
  -2   6  21      197.86       21.30     76.25 o
   0   6  21       84.74       45.06     77.34 o
   2   6  21      731.51      828.19     88.86 o
   4   6  21      417.25      380.80     80.38 o
 -32   0  22      768.80      867.80    139.30 o
 -30   0  22       44.38       61.69    123.65 o
 -28   0  22       39.78      -35.02    120.13 o
 -26   0  22     8521.65     8835.12    335.26 o
 -24   0  22    11780.94    11755.66    440.56 o
 -22   0  22      438.50      389.33    114.08 o
 -20   0  22     8850.62     8566.49    319.63 o
 -18   0  22      308.86      346.11     73.35 o
 -16   0  22     4321.32     3935.04    182.15 o
 -14   0  22     1813.14     1727.65    106.05 o
 -12   0  22      943.96      746.43     77.78 o
 -10   0  22      105.10      235.45     71.66 o
  -8   0  22     4005.56     3975.72    150.49 o
  -6   0  22      314.24      270.73     70.43 o
  -4   0  22     1083.77     1002.43     89.86 o
  -2   0  22      130.53       66.13     88.89 o
   0   0  22    11391.82    11705.81    356.11 o
   2   0  22      190.08      179.23     80.64 o
   4   0  22     5824.16     5822.26    210.65 o
   6   0  22     3141.32     2711.27    150.32 o
   8   0  22     2467.97     2587.89    200.68 o
  10   0  22      102.65       82.76    108.48 o
  12   0  22     1153.63     1371.20    139.28 o
  14   0  22     7343.18     7152.58    341.18 o
  16   0  22      202.59      129.03    120.27 o
 -31   1  22      323.85      368.07     78.63 o
 -29   1  22        2.45       19.04     76.40 o
 -27   1  22      203.96      229.82     75.51 o
 -25   1  22     2314.95     2350.86     85.03 o
 -23   1  22       24.80      -47.67     55.97 o
 -21   1  22      627.73      741.37     62.95 o
 -19   1  22     7903.42     8147.61    174.22 o
 -17   1  22      182.10      161.81     57.00 o
 -15   1  22     2215.06     2223.57     79.53 o
 -13   1  22     2724.41     2777.47     89.43 o
 -11   1  22     1208.30     1163.83     64.31 o
  -9   1  22      389.97      364.39     57.57 o
  -7   1  22     1724.87     1771.07    105.82 o
  -5   1  22     3536.88     3781.49    110.47 o
  -3   1  22       16.20      101.18     55.01 o
  -1   1  22     1300.71     1260.15     96.02 o
   1   1  22      352.78      550.80     86.82 o
   3   1  22     1552.28     1345.47    103.69 o
   5   1  22     1760.97     1427.15    175.37 o
   7   1  22      219.48      106.78     85.47 o
   9   1  22       20.07       32.58     88.27 o
  11   1  22     1040.28      897.94     99.04 o
  13   1  22       39.90      -69.28    119.84 o
  15   1  22        2.78       58.27     89.28 o
 -30   2  22      479.01      556.15    125.21 o
 -28   2  22      146.79      200.08     72.00 o
 -26   2  22       25.32       34.25     68.58 o
 -24   2  22     1033.12     1184.28     81.68 o
 -22   2  22     1348.08     1404.15     88.06 o
 -20   2  22     2766.82     2826.12    104.35 o
 -18   2  22     3770.55     3732.73    121.09 o
 -16   2  22     5828.52     5822.55    152.07 o
 -14   2  22     3361.93     3176.54     96.44 o
 -12   2  22       16.33       -1.37     58.24 o
 -10   2  22       28.47       97.07     58.62 o
  -8   2  22     2749.85     2735.12    107.38 o
  -6   2  22     2939.21     2839.27    124.73 o
  -4   2  22     4098.91     4194.88    159.80 o
  -2   2  22      949.64      861.08     81.50 o
   0   2  22        6.85      -50.60     68.10 o
   2   2  22      552.52      464.32     75.90 o
   4   2  22     2351.27     2203.38    106.63 o
   6   2  22      287.79      431.34     90.57 o
   8   2  22        5.38      -86.32     86.32 o
  10   2  22        1.75       98.23    199.11 o
  12   2  22     1435.00     1326.46    111.75 o
  14   2  22     1432.91     1288.58    112.33 o
 -29   3  22       88.28      131.86     74.35 o
 -27   3  22     4436.19     4478.29    228.88 o
 -25   3  22      126.03      120.87     71.42 o
 -23   3  22     3169.15     3287.90    134.52 o
 -21   3  22     2829.10     2647.29    109.41 o
 -19   3  22     1883.22     1713.97    103.25 o
 -17   3  22      397.21      318.50     61.34 o
 -15   3  22       52.82       22.58     60.19 o
 -13   3  22     1619.51     1473.90     91.80 o
 -11   3  22      764.42      706.52     73.99 o
  -9   3  22      142.87      209.18    100.50 o
  -7   3  22     1676.28     1723.43     84.87 o
  -5   3  22     3091.40     3212.06    115.08 o
  -3   3  22      257.18      296.06     64.72 o
  -1   3  22       41.00      109.20     63.68 o
   1   3  22      668.15      679.61     84.60 o
   3   3  22     5113.77     5048.84    207.45 o
   5   3  22       70.99       45.10     66.42 o
   7   3  22      873.78      836.37     80.04 o
   9   3  22       24.67       81.97     69.95 o
  11   3  22     2155.67     2207.61    167.05 o
  13   3  22       54.12       26.77     72.98 o
 -26   4  22      215.00      112.17     64.12 o
 -24   4  22      114.82      124.71     59.57 o
 -22   4  22      661.93      728.24     63.31 o
 -20   4  22      335.64      343.94     52.97 o
 -18   4  22        6.71       93.80     49.84 o
 -16   4  22       11.14      111.84     57.68 o
 -14   4  22     1122.19     1155.18     87.12 o
 -12   4  22      209.47      195.52     58.18 o
 -10   4  22      109.67      117.54     56.96 o
  -8   4  22      134.01      135.26     57.69 o
  -6   4  22     1929.51     1787.83     80.33 o
  -4   4  22        3.02      -20.21     59.75 o
  -2   4  22      205.08      245.73     66.67 o
   0   4  22      500.34      492.71     68.71 o
   2   4  22      709.32      750.94     88.60 o
   4   4  22      320.55      342.78     71.07 o
   6   4  22      151.45      147.87     69.94 o
   8   4  22      112.13       53.46    125.15 o
  10   4  22       26.13        7.14     71.59 o
 -21   5  22     2010.58     2281.10     88.59 o
 -19   5  22        7.59      -11.51     63.91 o
 -17   5  22     1553.58     1554.40     91.23 o
 -15   5  22       63.71       30.75     71.47 o
 -13   5  22      681.21      712.69     77.95 o
 -11   5  22      439.32      444.86     60.92 o
  -9   5  22      956.75      997.92     63.16 o
  -7   5  22     1101.88      977.61     63.33 o
  -5   5  22      522.09      503.22     58.49 o
  -3   5  22      890.00      853.91     62.85 o
  -1   5  22      584.20      656.18     59.80 o
   1   5  22     1284.49     1339.08     72.04 o
   3   5  22     1103.28     1098.69     76.31 o
   5   5  22      784.40      832.25     72.02 o
 -14   6  22      150.05      107.00     84.83 o
 -12   6  22       68.52      193.34     65.97 o
 -10   6  22        1.68       20.09     65.87 o
  -8   6  22      484.17      449.69     68.41 o
  -6   6  22      718.55      795.63     86.78 o
  -4   6  22      598.58      676.03     86.73 o
  -2   6  22      149.82       80.85     90.72 o
 -29   1  23       28.34      106.57     76.58 o
 -27   1  23     3256.49     3630.42    247.94 o
 -25   1  23     1318.16     1424.56     74.31 o
 -23   1  23     1283.97     1275.12     72.54 o
 -21   1  23        4.71       22.82     58.78 o
 -19   1  23     2745.09     2698.80    106.96 o
 -17   1  23     4623.21     4623.79    141.55 o
 -15   1  23       72.98      110.43     56.19 o
 -13   1  23     3766.46     3667.47    114.05 o
 -11   1  23        5.50        9.64     58.96 o
  -9   1  23     3565.24     3453.81    116.00 o
  -7   1  23       52.61       19.66     62.57 o
  -5   1  23     5490.17     5644.70    156.66 o
  -3   1  23      208.98      286.27     68.22 o
  -1   1  23     3383.77     3270.23    151.70 o
   1   1  23        0.22      100.36     70.91 o
   3   1  23     2447.50     2295.46    105.71 o
   5   1  23     1300.46     1355.11     91.68 o
   7   1  23     1183.10     1239.56    104.98 o
   9   1  23       25.18       38.60     89.99 o
  11   1  23     3492.21     3662.19    209.50 o
  13   1  23     2262.30     2411.64    110.22 o
 -28   2  23      369.40      463.14     75.89 o
 -26   2  23      252.43      293.26     72.72 o
 -24   2  23     3159.85     2885.16    109.90 o
 -22   2  23       66.26       19.95     67.42 o
 -20   2  23      435.04      431.45     71.54 o
 -18   2  23      962.83      928.83     75.78 o
 -16   2  23       20.91       -2.20     70.93 o
 -14   2  23       46.19       61.91     64.92 o
 -12   2  23     1873.56     1839.43     78.86 o
 -10   2  23       33.95       35.70     60.09 o
  -8   2  23     2264.47     2152.42    138.47 o
  -6   2  23     1765.84     1596.48     99.13 o
  -4   2  23      493.39      528.41     77.24 o
  -2   2  23      529.72      458.34     79.91 o
   0   2  23     1718.62     1742.02     99.35 o
   2   2  23     4930.34     4748.76    164.16 o
   4   2  23       63.67      -21.41     89.39 o
   6   2  23      971.01      906.06    101.27 o
   8   2  23       47.40      -17.17    122.94 o
  10   2  23     2307.75     2037.98    126.35 o
  12   2  23       41.24      139.08    106.92 o
 -25   3  23      416.39      297.00     74.85 o
 -23   3  23      475.57      398.60     75.09 o
 -21   3  23      388.93      433.72    101.59 o
 -19   3  23     1311.46     1425.95     84.37 o
 -17   3  23      513.86      547.44     64.96 o
 -15   3  23      553.36      472.75     70.12 o
 -13   3  23      483.53      575.50     67.46 o
 -11   3  23      643.81      656.97     81.56 o
  -9   3  23      870.29      833.20    103.01 o
  -7   3  23     1385.36     1366.54    143.25 o
  -5   3  23       75.56       42.20     74.87 o
  -3   3  23      143.43      240.00     80.45 o
  -1   3  23      405.62      376.03     79.08 o
   1   3  23     1582.58     1730.78    101.36 o
   3   3  23      974.17     1037.38    111.34 o
   5   3  23       32.31       47.10     78.27 o
   7   3  23      459.57      403.73     82.73 o
   9   3  23      255.63      253.77     81.34 o
 -22   4  23       85.42      -70.70     70.70 o
 -20   4  23     5505.13     5273.39    210.13 o
 -18   4  23     1105.80     1163.54     65.85 o
 -16   4  23     3999.85     4135.61    207.71 o
 -14   4  23     4711.36     4864.71    138.18 o
 -12   4  23      170.65      157.46     64.77 o
 -10   4  23      102.10      145.75     67.66 o
  -8   4  23      683.31      653.95     72.71 o
  -6   4  23     1269.71     1308.92     82.93 o
  -4   4  23      206.98      283.75     69.18 o
  -2   4  23      231.95      294.61     70.02 o
   0   4  23      975.97      779.05     76.63 o
   2   4  23      616.98      632.01     74.31 o
   4   4  23       18.75       74.79     70.93 o
   6   4  23       46.43       76.84     71.66 o
 -17   5  23        9.19       13.42     62.96 o
 -15   5  23     1628.39     1617.01    123.09 o
 -13   5  23      115.01      211.08     66.75 o
 -11   5  23      274.27      266.35     75.07 o
  -9   5  23      295.84      239.56     72.08 o
  -7   5  23       40.15       15.58     64.55 o
  -5   5  23      355.90      444.97     67.25 o
  -3   5  23       14.67       55.54     65.03 o
  -1   5  23      968.58      997.46     80.46 o
   1   5  23        0.94       28.94     70.25 o
 -26   0  24       21.67      127.92    141.86 o
 -24   0  24      826.03      964.13    136.41 o
 -22   0  24      878.17      748.29    124.74 o
 -20   0  24     1221.62     1285.13    136.47 o
 -18   0  24      734.04      589.84    120.90 o
 -16   0  24      317.83      461.72    116.13 o
 -14   0  24      149.76      324.93    117.67 o
 -12   0  24     5176.32     5112.06    173.05 o
 -10   0  24     6384.55     6722.39    205.17 o
  -8   0  24     1069.93      960.24     85.05 o
  -6   0  24    10991.04    11246.31    393.36 o
  -4   0  24        6.81       32.22     73.57 o
  -2   0  24     4229.86     4529.32    161.64 o
   0   0  24       30.39       14.75     81.93 o
   2   0  24     5610.03     6077.67    284.84 o
   4   0  24     2178.04     2284.44    163.34 o
   6   0  24      345.23      225.10    113.91 o
   8   0  24        9.01       55.18    112.79 o
  10   0  24     2015.57     2485.17    175.06 o
 -27   1  24      538.18      785.70    114.39 o
 -25   1  24     2342.74     2377.54    198.71 o
 -23   1  24       23.51       24.72     81.02 o
 -21   1  24      555.18      461.84     68.52 o
 -19   1  24      240.25      262.40    100.16 o
 -17   1  24     3276.67     3216.64    110.19 o
 -15   1  24      349.88      480.50     67.76 o
 -13   1  24     1076.76     1113.53     83.52 o
 -11   1  24      679.93      612.81     76.92 o
  -9   1  24      124.82      147.47     77.36 o
  -7   1  24        5.62       35.11     69.66 o
  -5   1  24      377.75      345.22     81.30 o
  -3   1  24      346.62      265.48     86.08 o
  -1   1  24     1206.71     1061.59     86.55 o
   1   1  24      146.13      236.38     74.47 o
   3   1  24       22.69       61.64     75.41 o
   5   1  24      111.03       67.81     74.64 o
   7   1  24      140.65      140.67     76.86 o
   9   1  24      805.94      657.15     82.94 o
 -24   2  24      634.60      736.89     77.74 o
 -22   2  24      507.54      458.29     74.03 o
 -20   2  24      288.25      287.57     71.41 o
 -18   2  24     2088.82     1826.67     89.84 o
 -16   2  24      563.76      633.85     74.06 o
 -14   2  24     4474.59     4621.38    165.96 o
 -12   2  24      192.15      173.92     66.63 o
 -10   2  24      166.70      155.87     62.81 o
  -8   2  24      159.84      152.94     67.40 o
  -6   2  24     1169.21     1207.84     85.40 o
  -4   2  24       36.56        1.42     65.49 o
  -2   2  24     1203.84     1103.51     91.93 o
   0   2  24       74.40       91.57     74.95 o
   2   2  24      484.87      588.28     98.87 o
   4   2  24      222.84      129.49    158.54 o
   6   2  24      526.55      323.32     96.58 o
   8   2  24      114.07       96.08     94.54 o
 -23   3  24      292.56      207.30     73.93 o
 -21   3  24      171.16      201.57     72.58 o
 -19   3  24      124.24      169.42     71.79 o
 -17   3  24     2594.33     2521.80    102.52 o
 -15   3  24       90.00       43.08     60.72 o
 -13   3  24      340.65      296.16     84.24 o
 -11   3  24      165.30      213.89     69.69 o
  -9   3  24     4470.30     4665.60    161.94 o
  -7   3  24     1838.52     1712.51    109.27 o
  -5   3  24        1.50      124.77     78.43 o
  -3   3  24      379.89      351.47     81.19 o
  -1   3  24     2211.66     2282.88    116.07 o
   1   3  24     1286.83     1287.83    102.15 o
   3   3  24        1.36       -0.27     79.59 o
   5   3  24     1243.54     1167.33     96.17 o
 -18   4  24      171.85      238.62     69.78 o
 -16   4  24      295.95      258.68     68.33 o
 -14   4  24      410.00      456.05     82.75 o
 -12   4  24      142.47      101.26     79.47 o
 -10   4  24       46.42      124.76     79.17 o
  -8   4  24       28.70       40.09     78.07 o
  -6   4  24      231.41      269.94     71.48 o
  -4   4  24      152.31      149.44     70.71 o
  -2   4  24       55.14      112.76     70.78 o
   0   4  24      273.32      353.44     74.13 o
   2   4  24      147.29      160.10     82.79 o
 -23   1  25     1456.46     1366.51    124.94 o
 -21   1  25     1218.94     1121.21    146.83 o
 -19   1  25      561.01      684.71     81.25 o
 -17   1  25      712.12      632.85     80.43 o
 -15   1  25     2573.82     2487.79    110.91 o
 -13   1  25      557.77      480.63     90.92 o
 -11   1  25      473.75      423.02     76.18 o
  -9   1  25      550.37      548.27     81.48 o
  -7   1  25     3247.19     3106.74    122.94 o
  -5   1  25      913.59      889.35    143.17 o
  -3   1  25     1516.51     1511.69    111.59 o
  -1   1  25       53.83       54.44     89.67 o
   1   1  25     3912.35     4044.23    185.69 o
   3   1  25       44.59       78.31     89.57 o
   5   1  25       64.98       -4.21     99.03 o
 -22   2  25      244.37      214.77     87.02 o
 -20   2  25       20.77        1.82     71.15 o
 -18   2  25     1928.81     1875.41     93.18 o
 -16   2  25       43.18       38.39     68.11 o
 -14   2  25        7.54      -10.95     69.12 o
 -12   2  25      110.31       80.71     69.24 o
 -10   2  25     9390.07     9139.08    276.56 o
  -8   2  25      107.90      109.52     67.84 o
  -6   2  25       77.87      137.82     68.71 o
  -4   2  25     1714.82     1778.95    149.53 o
  -2   2  25     1763.99     1924.84    104.15 o
   0   2  25      540.05      444.65     83.21 o
   2   2  25      164.17      139.41     95.62 o
   4   2  25     1342.31     1368.13    223.73 o
 -17   3  25      245.11      204.35     73.29 o
 -15   3  25      470.11      503.99     78.63 o
 -13   3  25        3.25      -41.18     65.10 o
 -11   3  25     2663.87     2661.92    192.94 o
  -9   3  25     2443.09     2335.26    100.82 o
  -7   3  25      275.38      297.47     81.99 o
  -5   3  25      646.55      666.30    133.56 o
  -3   3  25       22.48      -39.20     79.39 o
  -1   3  25      342.51      125.75     81.02 o
   1   3  25       25.26      153.38    154.54 o
 -18   0  26     3340.04     3481.34    550.66 o
 -16   0  26     2306.41     2318.72    160.97 o
 -14   0  26     2602.54     2286.06    160.39 o
 -12   0  26      187.31      268.67    119.39 o
 -10   0  26     1102.69     1120.32    136.03 o
  -8   0  26     7225.56     7963.19   1092.95 o
  -6   0  26      808.52      938.76    128.69 o
  -4   0  26        5.55      -44.20    192.41 o
 -17   1  26      702.78      663.58    112.37 o
 -15   1  26       68.48      -33.31     74.84 o
 -13   1  26       68.12       38.91     75.17 o
 -11   1  26     1204.21     1071.74    129.09 o
  -9   1  26      375.27      470.42     79.22 o
  -7   1  26      102.84      134.35     91.37 o
  -5   1  26      148.85      124.31     81.22 o
  -3   1  26     2001.53     2046.56    123.53 o
  -1   1  26      172.82       37.98     90.13 o
 -16   2  26      147.82      112.09    119.56 o
 -14   2  26      639.13      531.53     78.76 o
 -12   2  26      927.30      993.20     85.65 o
 -10   2  26      836.77      908.60     82.24 o
  -8   2  26       11.40        8.57     80.70 o
  -6   2  26      436.56      569.60    100.88 o
  -4   2  26      568.10      634.23     86.41 o
 
